# Supplementary material for: (2-Amino-4,6-dimethyl­pyrimidine-κN 1)(2-amino-4-methyl­pyrimidine-κN 1)silver(I) nitrate
Source: Acta Crystallogr Sect E Struct Rep Online. 2009 Sep 5;65(Pt 10):m1177. doi: 10.1107/S1600536809035181 (PMC2970381; doi:10.1107/S1600536809035181)
Supplement: Supplementary file 1 [file e-65-m1177-sup1.cif]

##############################################################################
###                                                                        ###
###        Electronic paper (Acta Crystallographica Section E)             ###
###                                                                        ###
##############################################################################
#                                                                            #
# This CIF contains the data in a paper accepted for publication in Acta     #
# Crystallographica Section E. It conforms to the requirements of Notes      #
# for Authors for Section E, and has been peer reviewed under the auspices   #
# of the IUCr Commission on Journals.                                        #
#                                                                            #
# Full details of the Crystallographic Information File format               #
# are given in the paper "The Crystallographic Information File (CIF):       #
# a New Standard Archive File for Crystallography" by S. R. Hall, F. H.      #
# Allen and I. D. Brown [Acta Cryst. (1991), A47, 655-685].                  #
#                                                                            #
# The current version of the core CIF dictionary is obtainable from          #
# ftp://ftp.iucr.org/pub/cif_core.dic. The current version number is 2.4.    #
#                                                                            #
# Software is freely available for graphical display of the structure(s) in  #
# this CIF.  For information consult the CIF home page http://www.iucr.org/  #
# cif/home.html                                                              #
#                                                                            #
# This file may be used for bona fide research purposes within the           #
# scientific community so long as proper attribution is given to the journal # 
# article from which it was obtained.                                        #
#                                                                            #
##############################################################################
                                             
data_I
_audit_creation_method     SHELXL-97
_chemical_name_systematic
;
(2-Amino-4,6-dimethylpyrimidine-\k<i>N</i>^1^)(2-amino-4-methylpyrimidine-
\k<i>N</i>^1^)silver(I) nitrate
;
_chemical_formula_moiety     'C11 H16 Ag N6 +, N O3 -'
_chemical_formula_sum     'C11 H16 Ag N7 O3'
_chemical_formula_iupac     '[Ag (C5 H7 N3) (C6 H9 N3)] N O3'
_chemical_formula_weight     402.18
_symmetry_cell_setting     'orthorhombic'
_symmetry_space_group_name_H-M     'P b c 21'
_symmetry_space_group_name_Hall     'P 2c -2b'
loop_
    _symmetry_equiv_pos_as_xyz
    'x, y, z'
    '-x, -y, z+1/2'
    '-x, y+1/2, z'
    'x, -y+1/2, z+1/2'
_cell_length_a     7.5689(4)
_cell_length_b     19.1582(7)
_cell_length_c     20.1826(10)
_cell_angle_alpha     90.00
_cell_angle_beta     90.00
_cell_angle_gamma     90.00
_cell_volume     2926.6(2)
_cell_formula_units_Z     8
_cell_measurement_reflns_used     3244
_cell_measurement_theta_min     2.89
_cell_measurement_theta_max     27.00
_cell_measurement_temperature     120(2)
_exptl_crystal_description     prism
_exptl_crystal_colour     colourless
_exptl_crystal_size_max     0.50
_exptl_crystal_size_mid     0.40
_exptl_crystal_size_min     0.35
_exptl_crystal_density_diffrn     1.826
_exptl_crystal_density_meas     ?
_exptl_crystal_density_method     'not measured'
_exptl_crystal_F_000     1616
_exptl_absorpt_coefficient_mu     1.403
_exptl_absorpt_correction_type     multi-scan
_exptl_absorpt_process_details     '(SADABS; Bruker, 2005)'
_exptl_absorpt_correction_T_min     0.512
_exptl_absorpt_correction_T_max     0.616
_exptl_special_details
;
;
_diffrn_ambient_temperature     120(2)
_diffrn_radiation_type     MoK\a
_diffrn_radiation_wavelength     0.71073
_diffrn_radiation_source     'fine-focus sealed tube'
_diffrn_radiation_monochromator     graphite
_diffrn_measurement_device_type     'Bruker APEXII CCD area-detector'
_diffrn_measurement_method     '\f and \w'
_diffrn_detector_area_resol_mean     ?
_diffrn_reflns_number     11376
_diffrn_reflns_av_R_equivalents     0.0270
_diffrn_reflns_av_sigmaI/netI     0.0272
_diffrn_reflns_theta_min     2.89
_diffrn_reflns_theta_max     27.00
_diffrn_reflns_theta_full     27.00
_diffrn_measured_fraction_theta_max     0.986
_diffrn_measured_fraction_theta_full     0.986
_diffrn_reflns_limit_h_min     -8
_diffrn_reflns_limit_h_max     9
_diffrn_reflns_limit_k_min     -24
_diffrn_reflns_limit_k_max     23
_diffrn_reflns_limit_l_min     -17
_diffrn_reflns_limit_l_max     25
_diffrn_standards_number     ?
_diffrn_standards_interval_count     ?
_diffrn_standards_interval_time     ?
_diffrn_standards_decay_%     ?
_refine_special_details
;
Refinement of <i>F</i>^2^ against ALL reflections. The weighted <i>R</i>-factor
<i>wR</i> and goodness of fit <i>S</i> are based on <i>F</i>^2^, conventional
<i>R</i>-factors <i>R</i> are based on <i>F</i>, with <i>F</i> set to zero for
negative <i>F</i>^2^. The threshold expression of <i>F</i>^2^ >
\s(<i>F</i>^2^) is used only for calculating <i>R</i>-factors(gt) <i>etc</i>.
and is not relevant to the choice of reflections for refinement.
<i>R</i>-factors based on <i>F</i>^2^ are statistically about twice as large
as those based on <i>F</i>, and <i>R</i>- factors based on ALL data will be
even larger.
;
_reflns_number_total     3244
_reflns_number_gt     2647
_reflns_threshold_expression     I>2\s(I)
_refine_ls_structure_factor_coef     Fsqd
_refine_ls_matrix_type     full
_refine_ls_R_factor_all     0.0534
_refine_ls_R_factor_gt     0.0403
_refine_ls_wR_factor_gt     0.1162
_refine_ls_wR_factor_ref     0.1286
_refine_ls_goodness_of_fit_ref     1.097
_refine_ls_restrained_S_all     1.097
_refine_ls_number_reflns     3244
_refine_ls_number_parameters     403
_refine_ls_number_restraints     1
_refine_ls_hydrogen_treatment     constr
_refine_ls_weighting_scheme     calc
_refine_ls_weighting_details
         'calc w=1/[\s^2^(Fo^2^)+(0.0822P)^2^+2.1516P] where P=(Fo^2^+2Fc^2^)/3'
_atom_sites_solution_hydrogens     geom
_atom_sites_solution_primary     direct
_atom_sites_solution_secondary     difmap
_refine_ls_shift/su_max     0.010
_refine_ls_shift/su_mean     0.001
_refine_diff_density_max     0.953
_refine_diff_density_min     -0.632
_refine_ls_extinction_method     none
_refine_ls_extinction_coef     ?
_refine_ls_abs_structure_details     'Flack (1983), 0 Friedel pairs'
_refine_ls_abs_structure_Flack     0.07(6)
loop_
    _atom_type_symbol
    _atom_type_description
    _atom_type_scat_dispersion_real
    _atom_type_scat_dispersion_imag
    _atom_type_scat_source
    'C' 'C' 0.0033 0.0016
                         'International Tables Vol C Tables 4.2.6.8 and 6.1.1.4'
    'H' 'H' 0.0000 0.0000
                         'International Tables Vol C Tables 4.2.6.8 and 6.1.1.4'
    'N' 'N' 0.0061 0.0033
                         'International Tables Vol C Tables 4.2.6.8 and 6.1.1.4'
    'O' 'O' 0.0106 0.0060
                         'International Tables Vol C Tables 4.2.6.8 and 6.1.1.4'
    'Ag' 'Ag' -0.8971 1.1015
                         'International Tables Vol C Tables 4.2.6.8 and 6.1.1.4'
_computing_data_collection     'APEX2 (Bruker, 2005)'
_computing_cell_refinement     'SAINT (Bruker, 2005)'
_computing_data_reduction     'SAINT (Bruker, 2005)'
_computing_structure_solution     'SHELXS97 (Sheldrick, 2008)'
_computing_structure_refinement     'SHELXL97 (Sheldrick, 2008)'
_computing_molecular_graphics     'ORTEP-3 for Windows (Farrugia, 1997)'
_computing_publication_material     'WinGX (Farrugia, 1999)'
loop_
    _atom_site_type_symbol
    _atom_site_label
    _atom_site_fract_x
    _atom_site_fract_y
    _atom_site_fract_z
    _atom_site_U_iso_or_equiv
    _atom_site_adp_type
    _atom_site_calc_flag
    _atom_site_refinement_flags
    _atom_site_occupancy
    _atom_site_disorder_assembly
    _atom_site_disorder_group
    Ag Ag1 0.71751(9) 0.60684(3) 0.47181(3) 0.0436(2) Uani d . 1 . .
    Ag Ag2 0.21246(9) 0.64903(3) 0.49169(4) 0.0463(2) Uani d . 1 . .
    C C1 0.7635(13) 0.5144(5) 0.3524(6) 0.045(2) Uani d . 1 . .
    H H1A 0.8144 0.5561 0.3356 0.054 Uiso calc R 1 . .
    C C2 0.7561(14) 0.4570(5) 0.3120(6) 0.046(2) Uani d . 1 . .
    H H2A 0.7993 0.4585 0.2678 0.055 Uiso calc R 1 . .
    C C3 0.6815(11) 0.3954(5) 0.3386(5) 0.040(2) Uani d . 1 . .
    C C4 0.6715(17) 0.3304(6) 0.2971(6) 0.058(3) Uani d . 1 . .
    H H4A 0.6587 0.2896 0.3261 0.087 Uiso calc R 1 . .
    H H4B 0.7798 0.3258 0.2709 0.087 Uiso calc R 1 . .
    H H4C 0.5694 0.3333 0.2674 0.087 Uiso calc R 1 . .
    C C5 0.6273(11) 0.4538(4) 0.4376(5) 0.0337(19) Uani d . 1 . .
    C C6 0.6599(11) 0.8125(4) 0.6122(5) 0.0352(17) Uani d . 1 . .
    C C7 0.6426(15) 0.8776(5) 0.6539(6) 0.053(2) Uani d . 1 . .
    H H7A 0.5347 0.9026 0.6415 0.080 Uiso calc R 1 . .
    H H7B 0.7453 0.9078 0.6466 0.080 Uiso calc R 1 . .
    H H7C 0.6366 0.8646 0.7008 0.080 Uiso calc R 1 . .
    C C8 0.7394(12) 0.7544(5) 0.6393(5) 0.0381(19) Uani d . 1 . .
    H H8A 0.7776 0.7534 0.6841 0.046 Uiso calc R 1 . .
    C C9 0.7610(12) 0.6963(5) 0.5967(5) 0.0373(19) Uani d . 1 . .
    C C10 0.8413(15) 0.6312(6) 0.6203(7) 0.058(3) Uani d . 1 . .
    H H10A 0.9142 0.6110 0.5850 0.087 Uiso calc R 1 . .
    H H10B 0.7481 0.5981 0.6325 0.087 Uiso calc R 1 . .
    H H10C 0.9153 0.6409 0.6590 0.087 Uiso calc R 1 . .
    C C11 0.6221(11) 0.7588(4) 0.5118(4) 0.0349(18) Uani d . 1 . .
    C C12 0.2777(12) 0.5562(5) 0.3701(5) 0.0367(19) Uani d . 1 . .
    C C13 0.3473(17) 0.6232(6) 0.3442(7) 0.061(3) Uani d . 1 . .
    H H13A 0.4342 0.6422 0.3754 0.091 Uiso calc R 1 . .
    H H13B 0.2500 0.6565 0.3390 0.091 Uiso calc R 1 . .
    H H13C 0.4039 0.6153 0.3012 0.091 Uiso calc R 1 . .
    C C14 0.2742(12) 0.4978(6) 0.3302(5) 0.041(2) Uani d . 1 . .
    H H14A 0.3211 0.4978 0.2866 0.050 Uiso calc R 1 . .
    C C15 0.1979(10) 0.4393(5) 0.3581(5) 0.0377(19) Uani d . 1 . .
    C C16 0.1861(17) 0.3734(6) 0.3177(6) 0.060(3) Uani d . 1 . .
    H H16A 0.2005 0.3328 0.3469 0.090 Uiso calc R 1 . .
    H H16B 0.2797 0.3733 0.2841 0.090 Uiso calc R 1 . .
    H H16C 0.0706 0.3711 0.2959 0.090 Uiso calc R 1 . .
    C C17 0.1461(11) 0.4950(4) 0.4551(4) 0.0317(17) Uani d . 1 . .
    C C18 0.1404(11) 0.8570(4) 0.6286(4) 0.0330(16) Uani d . 1 . .
    C C19 0.1264(14) 0.9230(5) 0.6686(6) 0.055(3) Uani d . 1 . .
    H H19A 0.0081 0.9430 0.6631 0.082 Uiso calc R 1 . .
    H H19B 0.2150 0.9566 0.6531 0.082 Uiso calc R 1 . .
    H H19C 0.1468 0.9125 0.7154 0.082 Uiso calc R 1 . .
    C C20 0.2179(12) 0.7976(5) 0.6557(5) 0.042(2) Uani d . 1 . .
    H H20A 0.2582 0.7960 0.7002 0.050 Uiso calc R 1 . .
    C C21 0.2322(12) 0.7409(5) 0.6130(6) 0.039(2) Uani d . 1 . .
    H H21A 0.2862 0.6996 0.6294 0.046 Uiso calc R 1 . .
    C C22 0.0990(11) 0.8014(5) 0.5295(4) 0.0325(18) Uani d . 1 . .
    N N1 0.7026(8) 0.5141(4) 0.4139(4) 0.0329(15) Uani d . 1 . .
    N N2 0.5607(11) 0.4498(4) 0.4978(4) 0.0439(18) Uani d . 1 . .
    H H2B 0.5637 0.4865 0.5241 0.053 Uiso calc R 1 . .
    H H2C 0.5133 0.4105 0.5117 0.053 Uiso calc R 1 . .
    N N3 0.6194(9) 0.3939(3) 0.3996(4) 0.0372(16) Uani d . 1 . .
    N N4 0.7038(9) 0.6994(3) 0.5340(4) 0.0303(15) Uani d . 1 . .
    N N5 0.5602(11) 0.7605(4) 0.4515(4) 0.0441(19) Uani d . 1 . .
    H H5A 0.5064 0.7982 0.4369 0.053 Uiso calc R 1 . .
    H H5B 0.5722 0.7240 0.4255 0.053 Uiso calc R 1 . .
    N N6 0.6023(9) 0.8151(3) 0.5505(4) 0.0353(15) Uani d . 1 . .
    N N7 0.2130(9) 0.5570(4) 0.4326(4) 0.0378(18) Uani d . 1 . .
    N N8 0.0846(11) 0.4947(4) 0.5176(4) 0.0446(19) Uani d . 1 . .
    H H8B 0.0888 0.5331 0.5416 0.054 Uiso calc R 1 . .
    H H8C 0.0402 0.4562 0.5345 0.054 Uiso calc R 1 . .
    N N9 0.1322(10) 0.4362(3) 0.4176(4) 0.0351(15) Uani d . 1 . .
    N N10 0.1754(9) 0.7407(3) 0.5510(4) 0.0351(16) Uani d . 1 . .
    N N11 0.0341(10) 0.8033(3) 0.4697(4) 0.0407(16) Uani d . 1 . .
    H H11A -0.0189 0.8413 0.4553 0.049 Uiso calc R 1 . .
    H H11B 0.0434 0.7666 0.4437 0.049 Uiso calc R 1 . .
    N N12 0.0822(9) 0.8582(3) 0.5674(4) 0.0349(15) Uani d . 1 . .
    N N13 0.1299(12) 0.1949(4) 0.3307(4) 0.0475(19) Uani d . 1 . .
    N N14 0.3858(11) 0.5590(4) 0.6325(4) 0.0424(17) Uani d . 1 . .
    O O1 0.2935(10) 0.1966(5) 0.3249(6) 0.076(3) Uani d . 1 . .
    O O2 0.0732(12) 0.1825(4) 0.3870(4) 0.067(2) Uani d . 1 . .
    O O3 0.0361(15) 0.2039(8) 0.2829(6) 0.114(4) Uani d . 1 . .
    O O4 0.2254(10) 0.5607(5) 0.6432(4) 0.059(2) Uani d . 1 . .
    O O5 0.4378(11) 0.5740(4) 0.5762(4) 0.0595(19) Uani d . 1 . .
    O O6 0.4910(11) 0.5443(5) 0.6767(6) 0.076(3) Uani d . 1 . .
loop_
    _atom_site_aniso_label
    _atom_site_aniso_U_11
    _atom_site_aniso_U_22
    _atom_site_aniso_U_33
    _atom_site_aniso_U_12
    _atom_site_aniso_U_13
    _atom_site_aniso_U_23
    Ag1 0.0552(4) 0.0293(3) 0.0463(4) 0.0003(2) 0.0008(5) -0.0078(3)
    Ag2 0.0636(4) 0.0301(3) 0.0451(4) 0.0007(3) 0.0003(5) -0.0077(3)
    C1 0.053(5) 0.033(5) 0.048(6) 0.001(4) 0.014(5) 0.006(5)
    C2 0.059(6) 0.039(5) 0.041(6) 0.005(4) 0.006(4) -0.003(4)
    C3 0.036(4) 0.038(4) 0.047(5) 0.006(3) 0.000(4) -0.004(4)
    C4 0.073(7) 0.046(5) 0.055(7) -0.001(5) 0.004(5) -0.018(5)
    C5 0.032(4) 0.028(4) 0.041(5) 0.007(3) -0.006(4) -0.014(4)
    C6 0.037(4) 0.038(4) 0.030(4) -0.002(4) 0.004(3) -0.009(3)
    C7 0.056(5) 0.051(5) 0.053(6) -0.001(5) -0.008(5) -0.022(5)
    C8 0.044(4) 0.032(4) 0.038(5) 0.003(4) -0.002(4) -0.002(4)
    C9 0.040(4) 0.036(5) 0.036(5) -0.005(4) 0.011(4) 0.001(4)
    C10 0.058(6) 0.064(6) 0.053(7) -0.001(5) 0.003(5) -0.007(6)
    C11 0.047(5) 0.028(4) 0.029(4) -0.011(3) 0.010(4) -0.006(3)
    C12 0.047(5) 0.038(5) 0.025(4) 0.000(4) 0.001(4) 0.003(4)
    C13 0.070(7) 0.054(6) 0.058(8) -0.011(6) -0.001(6) 0.018(6)
    C14 0.041(4) 0.055(6) 0.028(5) 0.012(4) -0.013(4) -0.005(4)
    C15 0.037(4) 0.038(4) 0.038(5) 0.007(3) -0.003(4) -0.008(4)
    C16 0.082(8) 0.047(5) 0.052(7) 0.003(5) -0.004(6) -0.014(5)
    C17 0.037(4) 0.033(4) 0.025(4) -0.002(3) -0.010(3) 0.001(3)
    C18 0.041(4) 0.026(4) 0.032(4) -0.004(3) 0.002(3) -0.008(3)
    C19 0.060(6) 0.043(5) 0.060(7) 0.002(4) -0.017(5) -0.015(5)
    C20 0.056(5) 0.041(5) 0.029(4) -0.011(4) -0.003(4) -0.004(4)
    C21 0.048(5) 0.035(4) 0.033(5) -0.001(4) 0.003(4) 0.002(4)
    C22 0.033(4) 0.033(4) 0.031(5) -0.011(3) 0.010(3) 0.002(3)
    N1 0.030(3) 0.026(3) 0.043(4) 0.007(2) -0.001(3) 0.002(3)
    N2 0.056(4) 0.036(3) 0.040(4) -0.004(3) 0.004(4) -0.013(4)
    N3 0.042(4) 0.027(3) 0.042(4) 0.002(3) -0.002(3) -0.012(3)
    N4 0.041(4) 0.018(3) 0.031(4) -0.002(2) 0.005(3) -0.005(3)
    N5 0.065(5) 0.037(4) 0.031(4) 0.008(4) 0.000(4) -0.006(3)
    N6 0.039(3) 0.027(3) 0.040(4) 0.004(3) 0.001(3) -0.006(3)
    N7 0.034(3) 0.040(4) 0.040(5) 0.004(3) -0.006(3) 0.015(3)
    N8 0.062(5) 0.035(4) 0.036(4) -0.008(3) 0.008(4) -0.007(3)
    N9 0.051(4) 0.027(3) 0.027(4) 0.008(3) -0.008(3) -0.003(3)
    N10 0.042(4) 0.021(3) 0.043(4) -0.001(3) 0.001(3) 0.001(3)
    N11 0.056(4) 0.030(3) 0.036(4) 0.008(3) -0.004(4) -0.001(3)
    N12 0.031(3) 0.031(3) 0.043(4) -0.002(3) -0.002(3) -0.001(3)
    N13 0.064(5) 0.046(4) 0.033(4) -0.001(4) -0.008(4) -0.004(3)
    N14 0.057(5) 0.042(4) 0.028(4) 0.002(3) -0.001(3) -0.006(3)
    O1 0.056(5) 0.078(6) 0.092(8) 0.006(4) -0.004(5) -0.023(6)
    O2 0.081(5) 0.061(5) 0.058(5) 0.012(4) -0.002(4) -0.007(4)
    O3 0.089(6) 0.190(12) 0.061(7) -0.021(8) -0.027(6) 0.035(8)
    O4 0.057(4) 0.082(6) 0.037(4) 0.009(4) -0.005(3) -0.014(4)
    O5 0.080(5) 0.056(4) 0.042(4) -0.003(4) 0.014(4) -0.002(3)
    O6 0.064(5) 0.088(6) 0.074(7) 0.010(4) -0.007(5) 0.018(5)
_geom_special_details
;
All e.s.d.'s (except the e.s.d. in the dihedral angle between two l.s. planes)
are estimated using the full covariance matrix. The cell e.s.d.'s are taken
into account individually in the estimation of e.s.d.'s in distances, angles
and torsion angles; correlations between e.s.d.'s in cell parameters are only
used when they are defined by crystal symmetry. An approximate (isotropic)
treatment of cell e.s.d.'s is used for estimating e.s.d.'s involving l.s.
planes.
;
loop_
    _geom_bond_atom_site_label_1
    _geom_bond_atom_site_label_2
    _geom_bond_site_symmetry_2
    _geom_bond_distance
    _geom_bond_publ_flag
    Ag1 N1 . 2.130(8) ?
    Ag1 N4 . 2.176(6) ?
    Ag2 N10 . 2.145(7) ?
    Ag2 N7 . 2.129(9) ?
    C1 N1 . 1.324(14) ?
    C1 C2 . 1.371(16) ?
    C1 H1A . 0.9500 ?
    C2 C3 . 1.415(14) ?
    C2 H2A . 0.9500 ?
    C3 N3 . 1.316(13) ?
    C3 C4 . 1.503(14) ?
    C4 H4A . 0.9800 ?
    C4 H4B . 0.9800 ?
    C4 H4C . 0.9800 ?
    C5 N2 . 1.317(13) ?
    C5 N1 . 1.374(12) ?
    C5 N3 . 1.382(11) ?
    C6 N6 . 1.320(12) ?
    C6 C8 . 1.378(13) ?
    C6 C7 . 1.511(13) ?
    C7 H7A . 0.9800 ?
    C7 H7B . 0.9800 ?
    C7 H7C . 0.9800 ?
    C8 C9 . 1.416(14) ?
    C8 H8A . 0.9500 ?
    C9 N4 . 1.338(14) ?
    C9 C10 . 1.467(15) ?
    C10 H10A . 0.9800 ?
    C10 H10B . 0.9800 ?
    C10 H10C . 0.9800 ?
    C11 N5 . 1.304(11) ?
    C11 N6 . 1.340(11) ?
    C11 N4 . 1.370(11) ?
    C12 N7 . 1.353(13) ?
    C12 C14 . 1.379(14) ?
    C12 C13 . 1.482(13) ?
    C13 H13A . 0.9800 ?
    C13 H13B . 0.9800 ?
    C13 H13C . 0.9800 ?
    C14 C15 . 1.380(15) ?
    C14 H14A . 0.9500 ?
    C15 N9 . 1.302(12) ?
    C15 C16 . 1.506(14) ?
    C16 H16A . 0.9800 ?
    C16 H16B . 0.9800 ?
    C16 H16C . 0.9800 ?
    C17 N8 . 1.345(11) ?
    C17 N7 . 1.368(11) ?
    C17 N9 . 1.361(11) ?
    C18 N12 . 1.313(11) ?
    C18 C20 . 1.391(13) ?
    C18 C19 . 1.503(12) ?
    C19 H19A . 0.9800 ?
    C19 H19B . 0.9800 ?
    C19 H19C . 0.9800 ?
    C20 C21 . 1.391(14) ?
    C20 H20A . 0.9500 ?
    C21 N10 . 1.322(14) ?
    C21 H21A . 0.9500 ?
    C22 N11 . 1.304(12) ?
    C22 N12 . 1.336(11) ?
    C22 N10 . 1.369(11) ?
    N2 H2B . 0.8800 ?
    N2 H2C . 0.8800 ?
    N5 H5A . 0.8800 ?
    N5 H5B . 0.8800 ?
    N8 H8B . 0.8800 ?
    N8 H8C . 0.8800 ?
    N11 H11A . 0.8800 ?
    N11 H11B . 0.8800 ?
    N13 O3 . 1.210(13) ?
    N13 O1 . 1.244(12) ?
    N13 O2 . 1.238(12) ?
    N14 O5 . 1.237(11) ?
    N14 O4 . 1.233(11) ?
    N14 O6 . 1.229(12) ?
loop_
    _geom_angle_atom_site_label_1
    _geom_angle_atom_site_label_2
    _geom_angle_atom_site_label_3
    _geom_angle_site_symmetry_1
    _geom_angle_site_symmetry_3
    _geom_angle
    _geom_angle_publ_flag
    N1 Ag1 N4 . . 173.9(2) ?
    N10 Ag2 N7 . . 172.6(3) ?
    N1 C1 C2 . . 122.7(10) ?
    N1 C1 H1A . . 118.6 ?
    C2 C1 H1A . . 118.6 ?
    C1 C2 C3 . . 117.3(10) ?
    C1 C2 H2A . . 121.4 ?
    C3 C2 H2A . . 121.4 ?
    N3 C3 C2 . . 121.1(9) ?
    N3 C3 C4 . . 119.0(9) ?
    C2 C3 C4 . . 119.9(10) ?
    C3 C4 H4A . . 109.5 ?
    C3 C4 H4B . . 109.5 ?
    H4A C4 H4B . . 109.5 ?
    C3 C4 H4C . . 109.5 ?
    H4A C4 H4C . . 109.5 ?
    H4B C4 H4C . . 109.5 ?
    N2 C5 N1 . . 121.9(8) ?
    N2 C5 N3 . . 116.6(8) ?
    N1 C5 N3 . . 121.5(8) ?
    N6 C6 C8 . . 123.3(9) ?
    N6 C6 C7 . . 117.8(8) ?
    C8 C6 C7 . . 118.9(9) ?
    C6 C7 H7A . . 109.5 ?
    C6 C7 H7B . . 109.5 ?
    H7A C7 H7B . . 109.5 ?
    C6 C7 H7C . . 109.5 ?
    H7A C7 H7C . . 109.5 ?
    H7B C7 H7C . . 109.5 ?
    C6 C8 C9 . . 116.4(9) ?
    C6 C8 H8A . . 121.8 ?
    C9 C8 H8A . . 121.8 ?
    N4 C9 C8 . . 120.0(9) ?
    N4 C9 C10 . . 118.6(9) ?
    C8 C9 C10 . . 121.3(10) ?
    C9 C10 H10A . . 109.5 ?
    C9 C10 H10B . . 109.5 ?
    H10A C10 H10B . . 109.5 ?
    C9 C10 H10C . . 109.5 ?
    H10A C10 H10C . . 109.5 ?
    H10B C10 H10C . . 109.5 ?
    N5 C11 N6 . . 118.9(9) ?
    N5 C11 N4 . . 119.3(8) ?
    N6 C11 N4 . . 121.8(8) ?
    N7 C12 C14 . . 123.0(9) ?
    N7 C12 C13 . . 116.6(9) ?
    C14 C12 C13 . . 120.3(10) ?
    C12 C13 H13A . . 109.5 ?
    C12 C13 H13B . . 109.5 ?
    H13A C13 H13B . . 109.5 ?
    C12 C13 H13C . . 109.5 ?
    H13A C13 H13C . . 109.5 ?
    H13B C13 H13C . . 109.5 ?
    C15 C14 C12 . . 115.5(9) ?
    C15 C14 H14A . . 122.3 ?
    C12 C14 H14A . . 122.3 ?
    N9 C15 C14 . . 124.9(9) ?
    N9 C15 C16 . . 116.0(9) ?
    C14 C15 C16 . . 119.1(9) ?
    C15 C16 H16A . . 109.5 ?
    C15 C16 H16B . . 109.5 ?
    H16A C16 H16B . . 109.5 ?
    C15 C16 H16C . . 109.5 ?
    H16A C16 H16C . . 109.5 ?
    H16B C16 H16C . . 109.5 ?
    N8 C17 N7 . . 116.4(8) ?
    N8 C17 N9 . . 119.4(8) ?
    N7 C17 N9 . . 124.2(8) ?
    N12 C18 C20 . . 121.7(8) ?
    N12 C18 C19 . . 117.8(8) ?
    C20 C18 C19 . . 120.5(8) ?
    C18 C19 H19A . . 109.5 ?
    C18 C19 H19B . . 109.5 ?
    H19A C19 H19B . . 109.5 ?
    C18 C19 H19C . . 109.5 ?
    H19A C19 H19C . . 109.5 ?
    H19B C19 H19C . . 109.5 ?
    C21 C20 C18 . . 115.4(9) ?
    C21 C20 H20A . . 122.3 ?
    C18 C20 H20A . . 122.3 ?
    C20 C21 N10 . . 124.2(9) ?
    C20 C21 H21A . . 117.9 ?
    N10 C21 H21A . . 117.9 ?
    N11 C22 N12 . . 118.1(8) ?
    N11 C22 N10 . . 118.5(8) ?
    N12 C22 N10 . . 123.4(8) ?
    C1 N1 C5 . . 118.3(8) ?
    C1 N1 Ag1 . . 119.5(7) ?
    C5 N1 Ag1 . . 122.2(6) ?
    C5 N2 H2B . . 120.0 ?
    C5 N2 H2C . . 120.0 ?
    H2B N2 H2C . . 120.0 ?
    C3 N3 C5 . . 119.0(8) ?
    C9 N4 C11 . . 119.6(7) ?
    C9 N4 Ag1 . . 119.5(6) ?
    C11 N4 Ag1 . . 120.6(6) ?
    C11 N5 H5A . . 120.0 ?
    C11 N5 H5B . . 120.0 ?
    H5A N5 H5B . . 120.0 ?
    C6 N6 C11 . . 118.9(8) ?
    C12 N7 C17 . . 115.8(8) ?
    C12 N7 Ag2 . . 122.1(6) ?
    C17 N7 Ag2 . . 122.1(6) ?
    C17 N8 H8B . . 120.0 ?
    C17 N8 H8C . . 120.0 ?
    H8B N8 H8C . . 120.0 ?
    C15 N9 C17 . . 116.5(8) ?
    C21 N10 C22 . . 115.8(8) ?
    C21 N10 Ag2 . . 119.2(6) ?
    C22 N10 Ag2 . . 125.0(6) ?
    C22 N11 H11A . . 120.0 ?
    C22 N11 H11B . . 120.0 ?
    H11A N11 H11B . . 120.0 ?
    C22 N12 C18 . . 119.5(7) ?
    O3 N13 O1 . . 120.4(11) ?
    O3 N13 O2 . . 123.8(10) ?
    O1 N13 O2 . . 115.8(10) ?
    O5 N14 O4 . . 117.9(8) ?
    O5 N14 O6 . . 120.9(9) ?
    O4 N14 O6 . . 121.1(9) ?
loop_
    _geom_torsion_atom_site_label_1
    _geom_torsion_atom_site_label_2
    _geom_torsion_atom_site_label_3
    _geom_torsion_atom_site_label_4
    _geom_torsion_site_symmetry_1
    _geom_torsion_site_symmetry_2
    _geom_torsion_site_symmetry_3
    _geom_torsion_site_symmetry_4
    _geom_torsion
    _geom_torsion_publ_flag
    N1 C1 C2 C3 . . . . -0.8(16) ?
    C1 C2 C3 N3 . . . . 1.0(15) ?
    C1 C2 C3 C4 . . . . -179.2(10) ?
    N6 C6 C8 C9 . . . . 1.4(13) ?
    C7 C6 C8 C9 . . . . -176.5(8) ?
    C6 C8 C9 N4 . . . . -0.7(13) ?
    C6 C8 C9 C10 . . . . -179.0(9) ?
    N7 C12 C14 C15 . . . . 0.6(13) ?
    C13 C12 C14 C15 . . . . -176.6(9) ?
    C12 C14 C15 N9 . . . . -0.2(13) ?
    C12 C14 C15 C16 . . . . 179.2(8) ?
    N12 C18 C20 C21 . . . . 1.3(13) ?
    C19 C18 C20 C21 . . . . -176.7(9) ?
    C18 C20 C21 N10 . . . . -1.1(14) ?
    C2 C1 N1 C5 . . . . -0.7(14) ?
    C2 C1 N1 Ag1 . . . . -179.1(8) ?
    N2 C5 N1 C1 . . . . -178.7(9) ?
    N3 C5 N1 C1 . . . . 2.0(12) ?
    N2 C5 N1 Ag1 . . . . -0.4(11) ?
    N3 C5 N1 Ag1 . . . . -179.7(6) ?
    N4 Ag1 N1 C1 . . . . 134(3) ?
    N4 Ag1 N1 C5 . . . . -44(3) ?
    C2 C3 N3 C5 . . . . 0.2(13) ?
    C4 C3 N3 C5 . . . . -179.5(9) ?
    N2 C5 N3 C3 . . . . 178.9(8) ?
    N1 C5 N3 C3 . . . . -1.8(12) ?
    C8 C9 N4 C11 . . . . -0.9(12) ?
    C10 C9 N4 C11 . . . . 177.5(8) ?
    C8 C9 N4 Ag1 . . . . -174.8(6) ?
    C10 C9 N4 Ag1 . . . . 3.6(11) ?
    N5 C11 N4 C9 . . . . -177.2(8) ?
    N6 C11 N4 C9 . . . . 2.0(12) ?
    N5 C11 N4 Ag1 . . . . -3.4(11) ?
    N6 C11 N4 Ag1 . . . . 175.8(6) ?
    N1 Ag1 N4 C9 . . . . 95(3) ?
    N1 Ag1 N4 C11 . . . . -79(3) ?
    C8 C6 N6 C11 . . . . -0.4(13) ?
    C7 C6 N6 C11 . . . . 177.6(8) ?
    N5 C11 N6 C6 . . . . 177.8(8) ?
    N4 C11 N6 C6 . . . . -1.4(12) ?
    C14 C12 N7 C17 . . . . 1.5(12) ?
    C13 C12 N7 C17 . . . . 178.8(9) ?
    C14 C12 N7 Ag2 . . . . -177.9(7) ?
    C13 C12 N7 Ag2 . . . . -0.6(11) ?
    N8 C17 N7 C12 . . . . 178.7(8) ?
    N9 C17 N7 C12 . . . . -4.2(12) ?
    N8 C17 N7 Ag2 . . . . -2.0(10) ?
    N9 C17 N7 Ag2 . . . . 175.2(6) ?
    N10 Ag2 N7 C12 . . . . 117(2) ?
    N10 Ag2 N7 C17 . . . . -63(3) ?
    C14 C15 N9 C17 . . . . -2.2(12) ?
    C16 C15 N9 C17 . . . . 178.4(8) ?
    N8 C17 N9 C15 . . . . -178.4(8) ?
    N7 C17 N9 C15 . . . . 4.5(12) ?
    C20 C21 N10 C22 . . . . 0.2(13) ?
    C20 C21 N10 Ag2 . . . . 178.9(7) ?
    N11 C22 N10 C21 . . . . -177.3(8) ?
    N12 C22 N10 C21 . . . . 0.5(12) ?
    N11 C22 N10 Ag2 . . . . 4.1(10) ?
    N12 C22 N10 Ag2 . . . . -178.2(5) ?
    N7 Ag2 N10 C21 . . . . 115(2) ?
    N7 Ag2 N10 C22 . . . . -66(3) ?
    N11 C22 N12 C18 . . . . 177.5(8) ?
    N10 C22 N12 C18 . . . . -0.2(12) ?
    C20 C18 N12 C22 . . . . -0.7(12) ?
    C19 C18 N12 C22 . . . . 177.3(8) ?
loop_
    _geom_hbond_atom_site_label_D
    _geom_hbond_atom_site_label_H
    _geom_hbond_atom_site_label_A
    _geom_hbond_site_symmetry_A
    _geom_hbond_distance_DH
    _geom_hbond_distance_HA
    _geom_hbond_distance_DA
    _geom_hbond_angle_DHA
    N2 H2B O5 . 0.88 2.20 3.004(10) 152.4
    N2 H2C N6 3_645 0.88 2.17 3.053(11) 177.5
    N5 H5A N3 3_655 0.88 2.20 3.078(11) 178.1
    N5 H5B O1 3_655 0.88 2.33 3.042(13) 138.1
    N8 H8B O4 . 0.88 2.36 3.026(12) 133.0
    N8 H8C N12 3_545 0.88 2.20 3.073(11) 174.5
    N11 H11A N9 3 0.88 2.15 3.029(10) 176.3
    N11 H11B O2 3 0.88 2.16 2.965(11) 151.4
data_global
_journal_date_recd_electronic     2009-08-02
_journal_date_accepted     2009-09-01
_journal_name_full     'Acta Crystallographica, Section E'
_journal_year     2009
_journal_volume     65
_journal_issue     10
_journal_page_first     m1177
_journal_page_last     m1177
_journal_paper_category     QM
_journal_coeditor_code     JH2100
_publ_contact_author_name     'Hua Yang'
_publ_contact_author_address
;
Department of Chemistry,
Mudanjiang Teachers College,
Mudanjiang 157012, People's Republic of China
;
_publ_contact_author_email     'youngflower7799@yahoo.com.cn'
_publ_contact_author_fax     '0453-6595718'
_publ_contact_author_phone     '0453-6511202'
_publ_section_title
;\
(2-Amino-4,6-dimethylpyrimidine-\k<i>N</i>^1^)(2-amino-4-methylpyrimidine-\
\k<i>N</i>^1^)silver(I) nitrate
;
loop_
    _publ_author_name
    _publ_author_address
    'Yang, Hua'
;
Department of Chemistry,
Mudanjiang Teachers College,
Mudanjiang 157012, People's Republic of China
;
