# Supplementary material for: (2-Amino-4,6-dimethyl­pyrimidine-κN 1)(2-amino-4-methyl­pyrimidine-κN 1)silver(I) nitrate
Source: Acta Crystallogr Sect E Struct Rep Online. 2009 Sep 5;65(Pt 10):m1177. doi: 10.1107/S1600536809035181 (PMC2970381; doi:10.1107/S1600536809035181)
Supplement: Supplementary file 2 [file e-65-m1177-Isup2.hkl]

# 
# h,k,l, Fc-squared, Fo-squared, sigma(Fo-squared) and status flag 
# 
data_I
_shelx_title ' p in Pbc2(1)' 
_shelx_refln_list_code          4 
_shelx_F_calc_maximum      436.55 
_exptl_crystal_F_000      1616.00 
_reflns_d_resolution_high  0.7828 
 
loop_ 
 _symmetry_equiv_pos_as_xyz 
 'x, y, z' 
 '-x, -y, z+1/2' 
 '-x, y+1/2, z' 
 'x, -y+1/2, z+1/2' 
 
_cell_length_a     7.5689 
_cell_length_b    19.1582 
_cell_length_c    20.1826 
_cell_angle_alpha  90.000 
_cell_angle_beta   90.000 
_cell_angle_gamma  90.000 
 
_shelx_F_squared_multiplier     1.000 
 
loop_ 
 _refln_index_h 
 _refln_index_k 
 _refln_index_l 
 _refln_F_squared_calc 
 _refln_F_squared_meas 
 _refln_F_squared_sigma 
 _refln_observed_status 
   3   0   0       88.75       72.51      9.53 o 
   4   0   0    11427.01    11457.35    125.06 o 
   5   0   0        9.06        2.82      3.97 o 
   6   0   0     2003.78     1796.50     27.79 o 
   7   0   0        0.13       35.73     35.73 o 
   8   0   0        0.98        6.03     39.11 o 
   9   0   0       41.52       63.52     75.43 o 
   1   1   0       16.75       63.52      7.94 o 
   2   1   0    16287.01    17577.01     50.53 o 
   3   1   0      230.49      190.88     10.92 o 
   4   1   0    16103.77    14911.54     78.68 o 
   5   1   0       23.57       16.40      6.90 o 
   6   1   0     6864.87     6221.24     50.28 o 
   7   1   0       39.29        5.96     15.88 o 
   8   1   0     2044.85     2182.02     41.20 o 
   9   1   0       30.81        8.33     26.77 o 
   1   2   0     6685.23     8065.77     67.49 o 
   2   2   0      186.12      210.99     30.77 o 
   3   2   0      340.67      315.29     18.60 o 
   4   2   0       28.81      682.95    376.17 o 
   5   2   0     1369.67     1540.79     24.76 o 
   6   2   0        2.65       -9.76      7.91 o 
   7   2   0      355.15      283.87     53.60 o 
   8   2   0       27.89       -5.41     15.25 o 
   9   2   0       80.34       41.17     70.30 o 
   1   3   0     2252.89     2299.66     32.66 o 
   2   3   0     7431.53     8324.62     48.47 o 
   3   3   0    12775.96    13142.42     50.75 o 
   4   3   0     6779.17     5924.09    359.30 o 
   5   3   0        1.08       -6.42      7.42 o 
   6   3   0     2990.40     3083.31    140.94 o 
   7   3   0       90.56       23.82     81.39 o 
   8   3   0      912.03      978.88     50.47 o 
   9   3   0       26.05        0.67     19.83 o 
   0   4   0    32452.26    32501.50    381.14 o 
   1   4   0        9.23       29.86      6.31 o 
   2   4   0    28869.04    27010.81    130.97 o 
   3   4   0      305.19      384.96     23.49 o 
   4   4   0     1120.31     1239.03     40.69 o 
   5   4   0        7.89      103.22     31.76 o 
   6   4   0        4.56       -7.22     12.90 o 
   7   4   0       12.30       81.39     35.73 o 
   8   4   0      118.79       70.90     54.68 o 
   9   4   0        5.28        3.97     25.81 o 
   1   5   0     1367.70     1835.70     14.57 o 
   2   5   0     7178.23     7323.10     37.51 o 
   3   5   0     2262.56     2100.47     44.66 o 
   4   5   0     1532.14     1536.45     49.63 o 
   5   5   0       13.70       15.88     27.79 o 
   6   5   0     1245.73     1288.52    137.96 o 
   7   5   0       23.37       26.26     27.13 o 
   8   5   0      529.33      563.07     49.07 o 
   9   5   0       77.20       13.83     38.69 o 
   0   6   0      282.39      257.34     16.67 o 
   1   6   0    17426.73    17568.26    194.31 o 
   2   6   0       88.55      153.13     16.10 o 
   3   6   0     2055.72     1888.37     26.16 o 
   4   6   0       32.41      122.15     33.75 o 
   5   6   0     1207.48     1220.82     51.61 o 
   6   6   0       20.16       17.51     42.12 o 
   7   6   0     1816.57     1878.35     43.28 o 
   8   6   0       82.85       69.28     60.19 o 
   9   6   0      250.35      267.05     52.62 o 
   1   7   0    21822.89    24088.73     70.89 o 
   2   7   0     3310.30     3299.24     51.48 o 
   3   7   0    11225.32    12522.09    102.23 o 
   4   7   0      162.42      156.62     14.64 o 
   5   7   0     3671.06     3222.79    240.19 o 
   6   7   0      694.74      645.88     34.27 o 
   7   7   0       62.98       68.44     25.38 o 
   8   7   0      171.57      159.76     51.22 o 
   9   7   0        0.19       17.87     93.30 o 
   0   8   0     1270.59      998.27     24.29 o 
   1   8   0       12.64       29.71     11.44 o 
   2   8   0    13433.72    11695.18     89.58 o 
   3   8   0      180.32      206.84     48.63 o 
   4   8   0      904.45      842.22     22.47 o 
   5   8   0      373.45      355.12     59.55 o 
   6   8   0        0.48       -0.05      6.10 o 
   7   8   0      229.24      279.75     26.93 o 
   8   8   0       20.70        4.17     13.89 o 
   9   8   0      168.52      186.60     81.39 o 
   1   9   0    20768.16    21104.36     70.41 o 
   2   9   0     2135.20     2129.38     52.55 o 
   3   9   0     5567.97     5407.17   2434.70 o 
   4   9   0      457.05      530.95     19.90 o 
   5   9   0      231.88      232.70     29.40 o 
   6   9   0      399.49      437.66     35.34 o 
   7   9   0        6.23       -1.66     15.88 o 
   8   9   0      115.79       99.23     53.85 o 
   0  10   0       85.42       77.58     18.63 o 
   1  10   0      194.09      232.29     35.73 o 
   2  10   0        0.33       11.21     42.68 o 
   3  10   0    25408.99    23183.63     72.46 o 
   4  10   0        3.47       17.93      7.63 o 
   5  10   0    15419.15    15628.41    178.66 o 
   6  10   0       26.58       33.75     43.51 o 
   7  10   0     3961.10     3917.76     99.01 o 
   8  10   0        0.44       14.41     27.04 o 
   1  11   0    52875.32    51802.61    136.97 o 
   2  11   0       14.16       25.52     18.33 o 
   3  11   0    16699.09    16641.88    239.20 o 
   4  11   0        7.61        0.00     19.85 o 
   5  11   0     2005.57     2000.36     43.28 o 
   6  11   0      295.59      307.48     35.26 o 
   7  11   0        5.87       15.78     19.42 o 
   8  11   0      109.79      149.49     44.32 o 
   0  12   0      570.07      492.09     27.14 o 
   1  12   0      164.07      257.43     16.67 o 
   2  12   0        0.95      144.41     20.63 o 
   3  12   0      702.24      606.44    137.96 o 
   4  12   0       26.13       73.92     35.61 o 
   5  12   0      165.66      698.39    295.78 o 
   6  12   0       17.42       24.81     38.71 o 
   7  12   0        2.34      183.16     93.30 o 
   8  12   0        9.12       21.84     45.66 o 
   1  13   0    14190.44    15430.72    113.15 o 
   2  13   0      446.12      469.19     28.00 o 
   3  13   0     2028.55     2062.57     62.53 o 
   4  13   0      177.76      114.59     35.77 o 
   5  13   0     2152.45     2340.70     60.95 o 
   6  13   0       52.69       91.31     55.58 o 
   7  13   0      300.76      263.05     49.82 o 
   8  13   0       16.11        5.87     31.92 o 
   0  14   0      140.19      160.79     51.61 o 
   1  14   0     5668.35     6486.86     58.57 o 
   2  14   0      142.74      186.63     23.05 o 
   3  14   0     9927.13     9715.90    313.64 o 
   4  14   0      185.38      210.57     37.59 o 
   5  14   0     2781.37     3086.36     72.20 o 
   6  14   0       18.43       10.64     32.78 o 
   7  14   0      879.52      928.67     75.43 o 
   1  15   0    11029.08    11116.91     75.59 o 
   2  15   0      727.66      793.64     31.98 o 
   3  15   0     2726.64     2589.36    131.02 o 
   4  15   0      243.61      285.63     48.29 o 
   5  15   0      382.85      307.08     44.85 o 
   6  15   0       25.88        1.08     19.85 o 
   7  15   0        8.59        5.96     31.76 o 
   0  16   0      875.41      649.25    160.79 o 
   1  16   0        1.95      129.19     35.52 o 
   2  16   0      947.46      838.52     40.98 o 
   3  16   0      138.92      105.21    121.09 o 
   4  16   0     1344.58     1233.60     55.58 o 
   5  16   0       96.12       21.70    117.12 o 
   6  16   0        0.96       47.64     95.28 o 
   7  16   0       49.45       69.37     60.99 o 
   1  17   0       49.67       13.90     23.82 o 
   3  17   0      449.71      574.16    102.23 o 
   4  17   0      892.48      868.63     59.35 o 
   5  17   0      339.60      331.13     52.29 o 
   6  17   0      614.00      627.46     59.35 o 
   0  18   0      282.32      314.81    116.13 o 
   1  18   0     1151.07     1126.04     39.21 o 
   2  18   0      669.69      750.98     77.82 o 
   3  18   0     1667.67     1866.19     62.17 o 
   4  18   0      165.06      157.29     49.09 o 
   5  18   0      648.69      612.26     63.12 o 
   6  18   0        5.41       39.70     89.33 o 
   1  19   0     3935.46     4095.39     55.54 o 
   2  19   0     1967.22     2174.90     66.50 o 
   3  19   0      541.90      525.67     49.11 o 
   4  19   0      484.26      482.38     85.36 o 
   5  19   0      103.73      122.18     64.38 o 
   6  19   0      244.94      206.45    109.18 o 
   0  20   0    14926.58    15427.83    219.35 o 
   1  20   0       66.80       80.86     38.12 o 
   2  20   0     5866.14     5732.49    194.54 o 
   3  20   0       61.50      115.85     41.43 o 
   4  20   0     1477.46     1418.13    135.98 o 
   5  20   0       15.39      -15.88     67.49 o 
   1  21   0      280.06      274.60     38.92 o 
   2  21   0      521.90      452.96    103.22 o 
   3  21   0      425.70      561.42     60.54 o 
   4  21   0     2064.53     1979.77    119.10 o 
   0  22   0     1155.04     1222.81     89.33 o 
   1  22   0        6.18        2.87      3.82 o 
   2  22   0     1317.00     1645.61    285.85 o 
   3  22   0       72.53      156.71     49.70 o 
   4  22   0      470.55      730.51     81.39 o 
   1  23   0       12.80      159.64     44.85 o 
   2  23   0       38.54       95.28     59.55 o 
   3  23   0       13.66      122.13     42.66 o 
   0  24   0     4228.33     5008.35    134.99 o 
   1  24   0        3.41       -3.97     17.87 o 
   1   1   1     1434.26     1921.80      9.73 o 
   2   1   1    25040.79    25875.56    154.44 o 
   3   1   1      366.39      360.70      6.37 o 
   4   1   1    18324.21    17698.01     83.38 o 
   5   1   1      584.10      629.63     10.14 o 
   6   1   1     5873.00     5372.40     63.67 o 
   7   1   1       30.35       23.08     28.82 o 
   8   1   1     1227.65     1246.28     32.38 o 
   9   1   1        1.12        0.10      8.05 o 
   1   2   1     2765.71     3768.83     32.48 o 
   2   2   1    93942.37    99011.31   1012.84 o 
   3   2   1     1762.94     1644.13     17.45 o 
   4   2   1    28132.22    28663.59    321.68 o 
   5   2   1      776.63      790.70     13.83 o 
   6   2   1      762.35      772.21     18.25 o 
   7   2   1      177.91      198.32     24.45 o 
   8   2   1      144.26      105.39     38.74 o 
   9   2   1       38.27       35.61     36.19 o 
   1   3   1      287.03      319.40      7.92 o 
   2   3   1     5603.22     6065.54     39.18 o 
   3   3   1     5383.46     5327.10     34.03 o 
   4   3   1    20275.50    19166.29     65.04 o 
   5   3   1      102.55      122.96     13.78 o 
   6   3   1     5828.98     5802.96     66.64 o 
   7   3   1      101.96       69.23     23.12 o 
   8   3   1      923.40     1146.14     43.86 o 
   9   3   1       13.12       -8.46     40.71 o 
   0   4   1    21809.78    24052.19    574.68 o 
   1   4   1     4456.15     5368.66     32.85 o 
   2   4   1     2023.01     1888.31     32.36 o 
   3   4   1     6667.28     6879.48     46.73 o 
   4   4   1      242.65      265.67     34.10 o 
   5   4   1     1858.14     1951.53     29.99 o 
   6   4   1      124.99       80.93     28.47 o 
   7   4   1      629.04      621.91     28.20 o 
   8   4   1       12.18       16.09     39.11 o 
   9   4   1      135.63      132.51     30.67 o 
   1   5   1     8903.45     9663.47     51.75 o 
   2   5   1     7741.72     7703.97     78.40 o 
   3   5   1     3850.30     3794.95     29.59 o 
   4   5   1     2005.34     1971.05     54.59 o 
   5   5   1      134.96      199.74     28.14 o 
   6   5   1     1818.12     1811.90     32.06 o 
   7   5   1      120.01      109.69     28.47 o 
   8   5   1      842.70      884.72     37.21 o 
   9   5   1        2.75        9.15     32.89 o 
   0   6   1    30419.12    31683.33    328.93 o 
   1   6   1     4284.17     4367.14     24.72 o 
   2   6   1     9681.90     9253.17     23.78 o 
   3   6   1      107.03      141.40     17.32 o 
   4   6   1     2346.66     2136.69     21.36 o 
   5   6   1      115.41      156.88     25.50 o 
   6   6   1      221.80      219.63     18.50 o 
   7   6   1      147.51      191.63     21.50 o 
   8   6   1       58.16       16.12     22.28 o 
   9   6   1        7.17        0.96      9.53 o 
   1   7   1    12657.87    13337.47     45.98 o 
   2   7   1     3757.47     3842.48     19.48 o 
   3   7   1     4940.57     4866.53     42.79 o 
   4   7   1      736.06      790.13     13.46 o 
   5   7   1      463.66      499.64     20.51 o 
   6   7   1     1152.80     1205.25     29.15 o 
   7   7   1        5.97       -4.55      4.15 o 
   8   7   1      301.02      344.43     35.42 o 
   9   7   1       10.67        0.57      1.99 o 
   0   8   1     1101.91     1021.91     19.37 o 
   1   8   1     1496.35     1632.75     14.30 o 
   2   8   1       73.78      123.41     12.42 o 
   3   8   1     8706.49     8695.96     81.08 o 
   4   8   1      142.63      138.91     18.35 o 
   5   8   1     8095.99     7702.45    184.25 o 
   6   8   1       77.23       65.00     23.87 o 
   7   8   1     2861.03     3145.93     44.38 o 
   8   8   1       29.11       -6.84     18.90 o 
   9   8   1      484.40      517.14     67.49 o 
   1   9   1    39720.05    41516.16     90.58 o 
   2   9   1      957.83      776.55     14.33 o 
   3   9   1    19779.03    19517.29    218.51 o 
   4   9   1      519.67      589.23     19.51 o 
   5   9   1     1672.21     1645.57     63.64 o 
   6   9   1      276.12      337.24     26.45 o 
   7   9   1       19.77       38.90     24.82 o 
   8   9   1      127.52      216.86     33.19 o 
   0  10   1     1616.85     1324.17     28.94 o 
   1  10   1      555.18      542.45     12.24 o 
   2  10   1     3766.69     3341.64     33.04 o 
   3  10   1      695.40      891.67     69.74 o 
   4  10   1      446.03      484.10     17.36 o 
   5  10   1      395.37      731.84     96.21 o 
   6  10   1       55.77       91.54     23.55 o 
   7  10   1      225.29      335.11     28.69 o 
   1  11   1    18985.64    20175.08    213.36 o 
   2  11   1      161.85      147.50     14.83 o 
   3  11   1     9934.94    10822.40    157.43 o 
   4  11   1      246.67      218.75     26.48 o 
   5  11   1     1018.64     1078.51     30.26 o 
   6  11   1      183.51      291.36     24.03 o 
   7  11   1       82.06       92.94     25.57 o 
   8  11   1        9.14       -1.03      6.79 o 
   0  12   1     2314.18     2271.62     33.88 o 
   1  12   1      532.66      733.58     16.84 o 
   2  12   1      223.37      227.60     16.78 o 
   3  12   1     6611.71     6371.87     71.65 o 
   4  12   1       96.37      106.07     24.12 o 
   5  12   1    10250.62    10139.88     88.54 o 
   6  12   1      155.75       85.51     30.88 o 
   7  12   1     3456.73     3380.19     54.83 o 
   8  12   1       10.02       -0.95     10.99 o 
   1  13   1    37445.31    36998.86    184.94 o 
   2  13   1      380.53      434.17     18.75 o 
   3  13   1     6542.22     5972.42     43.21 o 
   4  13   1      430.78      389.57     29.07 o 
   5  13   1     2182.50     2195.83     42.80 o 
   6  13   1      117.24       93.65     31.19 o 
   7  13   1       26.96        5.91     28.53 o 
   8  13   1       29.06       79.62     39.55 o 
   0  14   1     2237.18     2984.10     57.55 o 
   1  14   1      292.03      429.18     21.66 o 
   2  14   1      559.02      642.03     24.13 o 
   3  14   1      657.74      776.85     29.63 o 
   4  14   1      248.61      208.14     27.11 o 
   5  14   1      688.62      714.41     37.82 o 
   6  14   1        9.02       -0.08      7.97 o 
   7  14   1      167.18      219.19     36.93 o 
   1  15   1     5129.97     5376.71     59.57 o 
   2  15   1      993.39     1129.65     26.92 o 
   3  15   1     1856.77     2054.41     36.71 o 
   4  15   1      436.37      365.73     34.12 o 
   5  15   1       59.75       15.61     25.01 o 
   6  15   1      272.37      184.33     39.00 o 
   0  16   1      858.50      698.63     32.63 o 
   1  16   1      616.35      543.05     21.88 o 
   2  16   1      104.43      146.31     51.36 o 
   3  16   1      902.89      928.85     30.69 o 
   4  16   1      222.50      278.45     32.26 o 
   5  16   1     3149.68     3354.70     54.55 o 
   6  16   1       34.44       14.05     21.78 o 
   7  16   1      716.07      748.70     46.59 o 
   1  17   1     1126.79     1209.57     28.39 o 
   2  17   1       21.75       -5.96     11.15 o 
   3  17   1     2991.30     2892.25     68.19 o 
   4  17   1      274.90      286.18     67.33 o 
   5  17   1      426.97      340.18     38.17 o 
   6  17   1      159.07      176.82     36.16 o 
   0  18   1     4893.82     4806.87     51.86 o 
   1  18   1      102.61       96.72     21.60 o 
   2  18   1     3269.51     3087.95     48.75 o 
   3  18   1      452.10      434.29     39.54 o 
   4  18   1      577.90      543.96     36.77 o 
   5  18   1      129.61      119.84     38.86 o 
   6  18   1       52.20       16.64     28.23 o 
   1  19   1     1198.69     1412.10     42.18 o 
   2  19   1     3594.45     3289.23     44.51 o 
   3  19   1      128.08      127.48     29.64 o 
   4  19   1      878.01      805.64     41.83 o 
   5  19   1       65.15       40.57     33.65 o 
   6  19   1      676.40      438.70     72.83 o 
   0  20   1     1623.30     1598.16     47.28 o 
   1  20   1      493.43      464.25     31.15 o 
   2  20   1      614.61      799.37     30.89 o 
   3  20   1     1173.91     1208.95     42.17 o 
   4  20   1      526.52      530.45     39.86 o 
   5  20   1      389.08      321.04     43.32 o 
   1  21   1      818.84      958.60     34.95 o 
   2  21   1       90.45       97.31     31.82 o 
   3  21   1      555.24      779.21     38.86 o 
   4  21   1      564.68      690.87     44.61 o 
   0  22   1     3932.59     4202.91     84.22 o 
   1  22   1       17.71      -13.38     29.45 o 
   2  22   1     6035.08     6404.97     70.13 o 
   3  22   1       33.74       87.16     34.00 o 
   4  22   1     1910.66     2016.84     71.59 o 
   1  23   1       68.57      153.39     36.72 o 
   2  23   1      460.01      522.21     56.44 o 
   3  23   1       44.81      149.98     44.70 o 
   0  24   1      900.77     1169.21     91.31 o 
   1  24   1        0.03       21.43    121.44 o 
   1   0   2      378.12      704.19      7.40 o 
   2   0   2    36218.35    37952.62    201.94 o 
   3   0   2     7548.59     7831.96     33.96 o 
   4   0   2     5154.29     4715.24     25.88 o 
   5   0   2     1206.98     1145.28     24.82 o 
   6   0   2     2086.39     1926.20     30.08 o 
   7   0   2      555.55      554.71     38.11 o 
   8   0   2      282.11      202.79     44.43 o 
   9   0   2      118.68       96.22     51.83 o 
   1   1   2     2451.71     2591.73     17.67 o 
   2   1   2    53959.07    54901.88    206.24 o 
   3   1   2      284.58      317.95      6.91 o 
   4   1   2     8539.49     8675.00     38.90 o 
   5   1   2      589.13      510.35     11.27 o 
   6   1   2     6128.75     5619.95     82.68 o 
   7   1   2      117.12      107.51     25.19 o 
   8   1   2     1141.45     1085.00     31.73 o 
   9   1   2       57.72       26.58     31.69 o 
   0   2   2    16657.65    17174.91    262.03 o 
   1   2   2      294.18      310.83      5.47 o 
   2   2   2    38869.08    42857.11    471.69 o 
   3   2   2     1549.25     1434.63     11.01 o 
   4   2   2      868.05     1096.50     36.32 o 
   5   2   2     1572.42     1527.25     16.54 o 
   6   2   2       71.85       65.72     11.92 o 
   7   2   2      491.82      537.46     26.94 o 
   8   2   2       30.97       11.17     13.18 o 
   9   2   2       21.49       22.20     14.33 o 
   1   3   2     6538.24     7264.91     41.29 o 
   2   3   2     1615.51     2052.44     20.08 o 
   3   3   2     6715.65     6897.51     36.86 o 
   4   3   2    13360.72    12866.96    130.55 o 
   5   3   2      508.99      597.98     16.05 o 
   6   3   2     4974.70     5083.10     36.69 o 
   7   3   2       38.69       44.44     24.93 o 
   8   3   2     1147.57     1142.40     39.04 o 
   9   3   2        0.80       45.12     29.93 o 
   0   4   2    24991.90    29247.36    647.14 o 
   1   4   2     1705.90     1946.11     21.14 o 
   2   4   2    44614.98    45630.66    138.05 o 
   3   4   2      643.99      680.05     19.66 o 
   4   4   2    17972.25    17919.62    154.18 o 
   5   4   2       36.72      122.47     32.37 o 
   6   4   2     1008.91     1028.27     23.21 o 
   7   4   2       37.94       94.40     22.52 o 
   8   4   2        6.47      -16.45     18.05 o 
   9   4   2       29.81       36.48     31.85 o 
   1   5   2    16829.81    18234.38    171.78 o 
   2   5   2    10559.35    10133.20     58.54 o 
   3   5   2     3147.04     2950.25     51.17 o 
   4   5   2     6101.84     6036.31     73.08 o 
   5   5   2      597.35      575.79     11.73 o 
   6   5   2     2298.23     2425.59     35.75 o 
   7   5   2       88.99       72.47     24.71 o 
   8   5   2      661.38      753.66     41.13 o 
   9   5   2       22.54       -6.34     20.93 o 
   0   6   2     3153.06     3144.56     46.28 o 
   1   6   2    11722.90    13140.44     91.65 o 
   2   6   2      419.75      421.23     13.46 o 
   3   6   2     6612.21     6988.56     55.08 o 
   4   6   2      610.76      650.30     11.93 o 
   5   6   2     3443.87     3223.43     22.66 o 
   6   6   2       43.39       14.91     13.74 o 
   7   6   2     2104.61     1994.50     32.58 o 
   8   6   2       27.50       32.54     58.62 o 
   9   6   2      303.77      322.99     47.20 o 
   1   7   2    17640.36    18168.33     80.29 o 
   2   7   2     1851.43     1955.82     18.61 o 
   3   7   2     5929.56     6282.95     68.86 o 
   4   7   2     1930.86     1722.10     24.13 o 
   5   7   2     2211.55     2020.74     45.27 o 
   6   7   2     1011.16     1034.47     25.38 o 
   7   7   2       13.67        0.61      6.40 o 
   8   7   2      187.06      186.01     35.83 o 
   9   7   2       18.15        0.88     35.17 o 
   0   8   2    15566.75    15725.38     66.19 o 
   1   8   2    10486.63    11526.57     34.45 o 
   2   8   2     9589.32     9171.42     33.24 o 
   3   8   2     1351.47     1644.84     23.15 o 
   4   8   2     1819.55     1542.09    111.46 o 
   5   8   2      380.73      442.77     20.63 o 
   6   8   2       29.31       14.23     12.60 o 
   7   8   2       90.23      111.37     23.27 o 
   8   8   2       14.44       25.12     47.37 o 
   9   8   2       63.16       70.50     49.10 o 
   1   9   2    19100.18    20457.51    164.09 o 
   2   9   2     1245.80     1263.09     16.57 o 
   3   9   2     8754.92     9416.13     70.23 o 
   4   9   2     1778.68     1872.07     23.70 o 
   5   9   2      242.77      225.74     22.87 o 
   6   9   2      664.41      623.04     26.45 o 
   7   9   2       24.14      -14.05     17.68 o 
   8   9   2       90.94      114.81     34.66 o 
   0  10   2     5980.81     6232.10     65.28 o 
   1  10   2      718.38      597.12     13.48 o 
   2  10   2      294.05      291.80     30.77 o 
   3  10   2    11192.52    11190.31     68.13 o 
   4  10   2      125.48      135.03     21.07 o 
   5  10   2    11133.00    11282.09     69.96 o 
   6  10   2       62.81       84.34     25.37 o 
   7  10   2     3036.27     2991.16     43.26 o 
   8  10   2       55.49       66.33     48.01 o 
   1  11   2    27585.68    27251.02     61.18 o 
   2  11   2       47.56       49.20     12.18 o 
   3  11   2    19043.01    18313.07     80.19 o 
   4  11   2      721.46      763.98     33.91 o 
   5  11   2     2387.36     2222.09     42.37 o 
   6  11   2      423.49      461.00     31.12 o 
   7  11   2       19.99        2.74     15.83 o 
   8  11   2       89.68       70.03     47.13 o 
   0  12   2      827.73     1135.65     42.15 o 
   1  12   2       62.60       86.81     11.39 o 
   2  12   2      116.85      142.70     13.62 o 
   3  12   2     1273.19     1177.87     45.28 o 
   4  12   2       16.64       35.59     25.09 o 
   5  12   2      637.99      855.86     79.40 o 
   6  12   2       40.41        9.89     21.50 o 
   7  12   2      181.94      272.37     28.18 o 
   8  12   2        6.80       62.03     39.85 o 
   1  13   2    10535.61    11382.43    200.63 o 
   2  13   2      337.03      366.31     20.83 o 
   3  13   2     1651.29     1501.54     31.15 o 
   4  13   2      273.96      335.83     28.38 o 
   5  13   2      673.57      738.50     36.97 o 
   6  13   2      115.94      140.68     31.69 o 
   7  13   2       11.16       13.13     26.74 o 
   8  13   2       39.59       44.15     79.65 o 
   0  14   2     1409.70     1368.88    130.02 o 
   1  14   2     2221.90     2330.37     41.00 o 
   2  14   2       80.52       87.43     21.71 o 
   3  14   2     5865.78     5991.55     75.89 o 
   4  14   2       92.82       81.60     35.38 o 
   5  14   2     2653.26     2716.95     56.19 o 
   6  14   2      100.19      107.76     32.52 o 
   7  14   2     1533.53     1760.97     47.93 o 
   1  15   2    11001.85    10484.57     56.07 o 
   2  15   2      398.44      353.24     22.64 o 
   3  15   2     4869.18     4566.67     43.26 o 
   4  15   2      234.41      220.60     31.85 o 
   5  15   2      860.54      865.53     49.85 o 
   6  15   2      154.68      129.14     33.61 o 
   7  15   2       53.45       -9.14     69.19 o 
   0  16   2     1585.03     1626.37     38.93 o 
   1  16   2      424.18      424.84     22.30 o 
   2  16   2     3802.93     4022.68     53.29 o 
   3  16   2      395.83      480.11     41.66 o 
   4  16   2     1161.54     1004.01     38.16 o 
   5  16   2      268.34      265.88     59.39 o 
   6  16   2       19.58       -2.97      3.83 o 
   7  16   2      101.71      163.91     44.60 o 
   1  17   2     1682.83     1599.00     35.23 o 
   2  17   2      372.89      406.20     24.19 o 
   3  17   2     1429.85     1601.83     58.55 o 
   4  17   2     1501.41     1391.33     49.57 o 
   5  17   2      386.28      288.32     37.21 o 
   6  17   2      605.49      515.43     41.73 o 
   0  18   2     3736.18     3993.10     71.09 o 
   1  18   2      156.72      207.69     24.49 o 
   2  18   2     1780.80     1860.46     71.02 o 
   3  18   2      490.04      519.13     31.93 o 
   4  18   2      107.25      137.04     31.56 o 
   5  18   2      906.16     1103.46     57.59 o 
   6  18   2       45.16       -4.14     17.28 o 
   1  19   2     3300.67     3550.38     39.89 o 
   2  19   2      840.57      925.79     39.33 o 
   3  19   2      524.49      558.17     34.73 o 
   4  19   2      117.48      169.77     47.11 o 
   5  19   2      121.50      130.49     38.19 o 
   6  19   2      119.98      152.85     91.31 o 
   0  20   2    10005.36    10724.66    112.59 o 
   1  20   2      160.23      157.65     24.29 o 
   2  20   2     3504.41     3494.04     46.26 o 
   3  20   2      108.72       63.00     37.62 o 
   4  20   2      609.31      498.92     44.98 o 
   5  20   2       50.00      112.71     43.55 o 
   1  21   2      469.95      541.00     30.75 o 
   2  21   2      882.41      798.38     35.84 o 
   3  21   2      223.28      242.11     35.22 o 
   4  21   2     1807.56     1407.98     58.83 o 
   0  22   2      839.56      647.14     87.34 o 
   2  22   2      841.85      928.32     52.14 o 
   3  22   2       62.49       87.83     36.37 o 
   4  22   2      400.75      450.56     49.82 o 
   1  23   2       73.82      220.47     42.28 o 
   2  23   2       83.98      132.56     41.25 o 
   3  23   2       31.49      149.88     40.10 o 
   0  24   2     4007.37     4843.59    131.02 o 
   1  24   2        0.37       29.27     75.28 o 
   1   1   3     1960.51     1912.76     15.10 o 
   2   1   3    51300.05    52820.23    458.51 o 
   3   1   3      624.48      701.48      7.78 o 
   4   1   3     7694.99     7297.89     37.26 o 
   5   1   3      843.39      749.41     11.14 o 
   6   1   3     2863.05     2701.99     57.09 o 
   7   1   3       25.81        8.68     23.24 o 
   8   1   3      956.46      792.35     30.91 o 
   9   1   3        6.66       20.96     22.25 o 
   0   2   3    78575.32    83156.52    940.93 o 
   1   2   3      236.73      363.95      8.54 o 
   2   2   3   101456.00   107228.76    826.04 o 
   3   2   3     1096.72     1050.42     12.06 o 
   4   2   3    10180.25    10099.56     42.99 o 
   5   2   3     1962.72     1939.46     16.17 o 
   6   2   3      192.94      184.53     13.90 o 
   7   2   3       20.46       29.48     20.13 o 
   8   2   3      205.76      125.06     36.25 o 
   9   2   3       10.25        1.47     34.76 o 
   1   3   3    14906.21    16069.67     46.42 o 
   2   3   3     2270.25     2054.46     17.72 o 
   3   3   3     2211.48     2352.46     29.84 o 
   4   3   3    12657.79    12508.45    178.85 o 
   5   3   3      123.04      119.57     11.51 o 
   6   3   3     2753.53     2824.58     33.17 o 
   7   3   3       27.79       19.94     18.28 o 
   8   3   3      460.15      522.99     34.99 o 
   9   3   3       43.57       51.87     31.81 o 
   0   4   3     1947.47     2187.56     37.72 o 
   1   4   3     8271.81     8945.73     84.81 o 
   2   4   3     5390.40     5661.20     55.44 o 
   3   4   3     6063.03     6143.35     33.10 o 
   4   4   3     8216.19     8761.99    135.23 o 
   5   4   3     3984.28     3835.70     37.06 o 
   6   4   3      102.08      157.17     30.21 o 
   7   4   3     1468.27     1510.08     53.21 o 
   8   4   3       28.22       -1.94      7.40 o 
   9   4   3      151.07      169.31     38.20 o 
   1   5   3    39060.45    40827.35    200.67 o 
   2   5   3     3189.35     2961.59     21.88 o 
   3   5   3     6499.88     7157.21     31.58 o 
   4   5   3     1479.80     1260.02     22.77 o 
   5   5   3     1400.63     1574.29     30.33 o 
   6   5   3     1138.04     1107.47     23.96 o 
   7   5   3      173.73      166.55     25.51 o 
   8   5   3      462.65      441.70     39.05 o 
   9   5   3        8.54       22.79     29.52 o 
   0   6   3   112601.84   112828.39    729.51 o 
   1   6   3      571.28      531.68     13.98 o 
   2   6   3     9913.13     9505.22     52.00 o 
   3   6   3      302.08      274.04     14.90 o 
   4   6   3     3810.41     3227.30     47.31 o 
   5   6   3      343.85      316.08     41.82 o 
   6   6   3      389.39      339.56     18.37 o 
   7   6   3      231.34      286.05     23.30 o 
   8   6   3        3.50      -10.42     23.82 o 
   9   6   3       67.67       11.44     22.10 o 
   1   7   3    15793.28    17120.32     67.38 o 
   2   7   3     4474.02     4420.55     24.23 o 
   3   7   3     6017.43     5630.28     55.19 o 
   4   7   3     4135.71     3641.49     35.09 o 
   5   7   3      806.84      706.80     18.49 o 
   6   7   3     1632.30     1567.56     43.14 o 
   7   7   3        5.77       -2.11      5.12 o 
   8   7   3      275.64      315.93     52.62 o 
   9   7   3       44.76        2.27     18.63 o 
   0   8   3     4465.10     4495.14     84.37 o 
   1   8   3     5199.29     5538.62     32.08 o 
   2   8   3      594.44      639.10     18.05 o 
   3   8   3     7752.16     7454.98     61.52 o 
   4   8   3       18.53       23.55      9.11 o 
   5   8   3     8169.35     7772.76     43.99 o 
   6   8   3       12.07       -1.44      5.36 o 
   7   8   3     2210.19     2122.52     36.16 o 
   8   8   3       16.65       11.37     15.25 o 
   9   8   3      468.31      530.67     63.32 o 
   1   9   3    27219.69    27931.25     82.44 o 
   2   9   3       80.99       55.66     12.09 o 
   3   9   3    17201.80    15708.42   1283.90 o 
   4   9   3     1581.18     1529.61     32.53 o 
   5   9   3     1241.09     1173.16     50.31 o 
   6   9   3      577.86      648.14     30.08 o 
   7   9   3       20.34       15.89     19.21 o 
   8   9   3      150.88      183.49     34.60 o 
   0  10   3     2636.30     2209.72     30.90 o 
   1  10   3        8.54       14.48     11.87 o 
   2  10   3     2578.39     2217.70     27.05 o 
   3  10   3      346.36      315.76     52.00 o 
   4  10   3      797.14      690.71     14.88 o 
   5  10   3      513.31      636.66     30.78 o 
   6  10   3      189.74      150.87     23.91 o 
   7  10   3      210.80      255.24     44.70 o 
   8  10   3        0.01       12.41     18.18 o 
   1  11   3     6340.27     7301.25     45.31 o 
   2  11   3      312.57      270.33     12.27 o 
   3  11   3     6462.00     6775.49     36.99 o 
   4  11   3      385.67      397.97     16.38 o 
   5  11   3      662.07      686.86     45.60 o 
   6  11   3      105.72      197.73     27.32 o 
   7  11   3        6.52       25.63     35.07 o 
   8  11   3       14.25       41.96     22.51 o 
   0  12   3     3835.12     3968.92     46.61 o 
   1  12   3     7449.04     7482.90     75.55 o 
   2  12   3      639.04      595.95     21.40 o 
   3  12   3    11262.80    11346.16     96.17 o 
   4  12   3       54.89       16.29     26.57 o 
   5  12   3     5705.57     5813.34     82.82 o 
   6  12   3       28.32       44.66     32.91 o 
   7  12   3     2161.95     2327.17     43.95 o 
   8  12   3       12.40       -1.47     17.99 o 
   1  13   3    19960.28    19434.15     77.76 o 
   2  13   3      316.06      306.51     14.74 o 
   3  13   3     2652.14     2572.01     38.49 o 
   4  13   3      337.41      293.90     23.55 o 
   5  13   3      429.45      351.42     45.22 o 
   6  13   3       36.58       75.16     40.42 o 
   7  13   3       20.00       -2.01     15.82 o 
   8  13   3       51.16       83.52     47.45 o 
   0  14   3     4543.59     5315.92    135.98 o 
   1  14   3      107.27      121.92     22.49 o 
   2  14   3      425.89      460.21     16.55 o 
   3  14   3      342.76      367.19     37.52 o 
   4  14   3       88.45       65.83     33.29 o 
   5  14   3       50.51      153.63     33.48 o 
   6  14   3       16.91       14.90     22.22 o 
   7  14   3       14.56      126.29     34.38 o 
   1  15   3     4365.69     4393.34     51.77 o 
   2  15   3      358.10      342.89     18.47 o 
   3  15   3     1819.14     1979.25     96.09 o 
   4  15   3      252.42      285.86     30.65 o 
   5  15   3      258.42      288.63     34.25 o 
   6  15   3      656.24      666.15     44.31 o 
   7  15   3       87.90       39.39     32.48 o 
   0  16   3      575.22      795.14     38.58 o 
   1  16   3       48.81       77.40     15.02 o 
   2  16   3     1044.45     1016.74     27.87 o 
   3  16   3     3236.46     3402.30     47.26 o 
   4  16   3      899.75      831.28     37.46 o 
   5  16   3     3041.62     3395.32     54.73 o 
   6  16   3       27.37       58.45     53.35 o 
   7  16   3      858.23      965.47     43.50 o 
   1  17   3     9001.58     9462.20     82.43 o 
   2  17   3      193.71      202.37     23.01 o 
   3  17   3     4379.69     4296.87     46.50 o 
   4  17   3      922.78      991.92     58.16 o 
   5  17   3      401.90      346.17     41.61 o 
   6  17   3      265.17      287.15     42.03 o 
   0  18   3     7661.64     7840.08     68.44 o 
   1  18   3      100.28      167.42     22.42 o 
   2  18   3     4825.88     4868.97     56.73 o 
   3  18   3      651.55      666.89     30.63 o 
   4  18   3      993.00      878.81     39.56 o 
   5  18   3      184.20      269.28     40.97 o 
   6  18   3      195.81      154.53     43.48 o 
   1  19   3      629.26      711.85     52.43 o 
   2  19   3     1269.46     1061.65     34.93 o 
   3  19   3       38.55       21.59     35.39 o 
   4  19   3      925.52      982.37     47.20 o 
   5  19   3       84.23       96.17     57.59 o 
   0  20   3     1058.82     1125.45     51.43 o 
   1  20   3      216.59      176.95     31.23 o 
   2  20   3      873.26      952.49     38.04 o 
   3  20   3      526.96      423.86     45.20 o 
   4  20   3      665.12      612.95     50.72 o 
   5  20   3      272.44      373.79     47.64 o 
   1  21   3      884.76     1049.05     38.82 o 
   2  21   3      332.33      319.41     36.45 o 
   3  21   3      114.52      143.59     42.74 o 
   4  21   3      570.73      682.07     51.43 o 
   0  22   3     2585.40     2636.60     86.35 o 
   1  22   3        4.27      -15.89     22.55 o 
   2  22   3     3725.34     3580.98     55.93 o 
   3  22   3       96.59       76.40     45.00 o 
   4  22   3     1071.81     1034.03     65.17 o 
   1  23   3      177.12      221.30     47.64 o 
   2  23   3      386.26      350.52     45.59 o 
   3  23   3      125.70      187.70     55.80 o 
   0  24   3      981.62     1167.23     91.31 o 
   1  24   3        3.98        7.35     23.74 o 
   0   0   4     4407.87     4927.77    117.12 o 
   1   0   4     2458.70     2644.71     19.31 o 
   2   0   4     3177.40     3859.60     47.45 o 
   3   0   4      261.94      279.63      9.64 o 
   4   0   4    10001.87     9592.06     40.21 o 
   5   0   4      167.53      161.82      9.74 o 
   6   0   4      439.55      407.29     21.79 o 
   7   0   4      191.10      203.86     34.76 o 
   8   0   4      473.82      443.22     47.48 o 
   9   0   4       77.44      108.10     66.58 o 
   1   1   4     2502.10     2046.03     12.06 o 
   2   1   4    20195.54    18982.84     85.39 o 
   3   1   4      334.48      365.60      7.40 o 
   4   1   4     6574.13     6189.60     44.53 o 
   5   1   4       85.78       85.77      7.94 o 
   6   1   4     4219.58     4161.18     37.61 o 
   7   1   4      104.03       72.76     24.74 o 
   8   1   4     1031.74      989.33     44.38 o 
   9   1   4       33.80       20.11     23.27 o 
   0   2   4    26312.98    28362.25    433.79 o 
   1   2   4      241.79      374.54      7.37 o 
   2   2   4     2840.72     2632.06     26.59 o 
   3   2   4       80.76       89.91      8.72 o 
   4   2   4     1132.56     1262.22     35.89 o 
   5   2   4     2163.23     2002.26     20.99 o 
   6   2   4      480.90      427.38     16.45 o 
   7   2   4      226.55      205.52     24.36 o 
   8   2   4       30.27       -0.31     19.38 o 
   9   2   4       41.89       64.71     38.39 o 
   1   3   4    13704.38    14853.35     75.19 o 
   2   3   4     9380.79     8768.06     62.70 o 
   3   3   4     2949.39     3238.35     26.07 o 
   4   3   4    17309.98    16791.02     83.73 o 
   5   3   4      811.72      743.04     14.02 o 
   6   3   4     4647.76     4576.99     57.43 o 
   7   3   4      167.65      175.44     21.91 o 
   8   3   4     1040.85     1025.95     38.55 o 
   9   3   4        9.43       21.87     27.61 o 
   0   4   4    25057.26    29784.13    125.06 o 
   1   4   4      394.37      365.94     12.91 o 
   2   4   4    65963.26    67595.20    412.65 o 
   3   4   4     1400.49     1187.68     12.58 o 
   4   4   4    23271.60    23355.62     56.59 o 
   5   4   4      237.49      276.25     12.98 o 
   6   4   4     1317.46     1431.69     37.47 o 
   7   4   4      229.24      254.95     22.49 o 
   8   4   4       70.93       50.33     34.44 o 
   9   4   4       98.15      112.87     37.58 o 
   1   5   4    21024.99    21576.50     94.84 o 
   2   5   4     2424.34     2256.10     48.93 o 
   3   5   4     3780.08     3782.01     39.66 o 
   4   5   4     6634.36     5869.86     45.07 o 
   5   5   4      395.39      387.02     14.96 o 
   6   5   4     4027.47     4192.65     64.36 o 
   7   5   4       24.72       24.89     20.92 o 
   8   5   4      745.33      706.89     36.61 o 
   9   5   4       15.47       25.07     46.83 o 
   0   6   4    19531.00    20118.73     77.89 o 
   1   6   4     2270.75     2905.25     46.65 o 
   2   6   4     3257.94     3267.86     29.80 o 
   3   6   4     7491.50     7984.01     56.74 o 
   4   6   4      188.53      202.10     30.57 o 
   5   6   4     6737.98     6139.33    107.18 o 
   6   6   4      709.63      685.05     29.80 o 
   7   6   4     1879.30     1844.06     32.14 o 
   8   6   4       92.20       40.00     48.39 o 
   9   6   4      275.92      276.56     49.91 o 
   1   7   4    50743.64    54001.74    765.25 o 
   2   7   4     4370.88     4220.15     54.59 o 
   3   7   4     5498.48     5593.94     29.23 o 
   4   7   4     1697.54     1479.08     23.24 o 
   5   7   4     1727.00     1551.23     55.18 o 
   6   7   4      541.66      565.72     29.58 o 
   7   7   4        9.72       31.26     25.77 o 
   8   7   4      158.64      170.31     49.51 o 
   9   7   4       26.00       25.76     44.36 o 
   0   8   4    17840.56    17710.88    119.10 o 
   1   8   4     4205.75     4974.93    133.99 o 
   2   8   4     8828.67     8637.71     37.72 o 
   3   8   4     2737.85     2609.66     27.22 o 
   4   8   4     1021.95      903.15     17.71 o 
   5   8   4      721.14      837.43     35.24 o 
   6   8   4      234.61      232.22     24.25 o 
   7   8   4      885.10      976.84     34.97 o 
   8   8   4        8.08       29.78     85.36 o 
   9   8   4       38.66       68.67     60.16 o 
   1   9   4    13534.17    14010.69    101.24 o 
   2   9   4       65.00       58.55      8.76 o 
   3   9   4     9297.62     9095.98     98.30 o 
   4   9   4     2346.95     2170.18     17.82 o 
   5   9   4      795.55      716.32     27.92 o 
   6   9   4      342.22      404.28     25.25 o 
   7   9   4       13.35       -0.09     19.21 o 
   8   9   4       30.82       32.15     42.61 o 
   0  10   4      143.49      146.90     31.76 o 
   1  10   4      323.80      316.87     26.70 o 
   2  10   4     1030.37     1017.76     35.23 o 
   3  10   4     5355.68     5329.21     80.23 o 
   4  10   4      239.66      213.38     14.33 o 
   5  10   4     7167.71     6947.08    103.95 o 
   6  10   4       65.16       82.29     28.10 o 
   7  10   4     2640.46     2692.40     47.57 o 
   8  10   4       72.41      103.65     46.09 o 
   1  11   4    15073.97    14974.73     62.44 o 
   2  11   4      365.65      307.25     56.14 o 
   3  11   4    10447.37     9724.94     93.12 o 
   4  11   4      669.38      684.99     20.07 o 
   5  11   4      626.30      732.77    128.04 o 
   6  11   4      113.00      148.56     27.62 o 
   7  11   4       51.71       31.91     25.50 o 
   8  11   4       28.50      106.46     39.78 o 
   0  12   4      424.23      718.60     49.63 o 
   1  12   4     1083.37     1004.28     25.97 o 
   2  12   4      156.19      170.93     14.80 o 
   3  12   4      612.65      595.32     19.08 o 
   4  12   4      390.45      409.31     18.84 o 
   5  12   4      501.30      670.84    121.09 o 
   6  12   4       94.55       98.07     32.05 o 
   7  12   4      309.71      329.87     40.63 o 
   8  12   4        4.36       26.94     50.65 o 
   1  13   4     7270.75     7827.59     47.49 o 
   2  13   4      128.33      131.84     14.21 o 
   3  13   4     2893.33     2845.91     37.62 o 
   4  13   4      147.42      135.40     24.90 o 
   5  13   4      189.64      191.70     47.01 o 
   6  13   4       89.21       80.45     32.76 o 
   7  13   4      139.55      121.39     44.43 o 
   8  13   4       74.33      105.79     54.53 o 
   0  14   4     1183.76     1222.91    228.28 o 
   1  14   4     1465.44     1476.31     28.32 o 
   2  14   4       95.93      123.78     17.81 o 
   3  14   4     2882.64     3072.90     39.46 o 
   4  14   4      705.83      740.59     44.20 o 
   5  14   4     3451.93     3652.47     73.68 o 
   6  14   4      267.29      272.20     41.82 o 
   7  14   4     1833.65     2056.79     49.44 o 
   1  15   4    10007.10     9980.29     71.20 o 
   2  15   4       62.55        6.23     20.76 o 
   3  15   4     7139.20     7045.54     74.35 o 
   4  15   4      505.70      611.46     98.26 o 
   5  15   4      711.76      702.17    100.25 o 
   6  15   4      537.64      597.84     37.13 o 
   7  15   4       23.94       22.10     24.17 o 
   0  16   4     8510.46     9265.44     86.32 o 
   1  16   4      110.23      121.21     17.65 o 
   2  16   4     6047.86     6022.23     52.02 o 
   3  16   4      304.53      391.80     27.56 o 
   4  16   4      989.21      890.82     49.48 o 
   5  16   4      274.09      454.71     39.05 o 
   6  16   4       30.46        1.69     24.81 o 
   7  16   4       99.43      141.83     53.88 o 
   1  17   4     3212.78     3557.45     57.65 o 
   2  17   4      401.60      355.66     27.28 o 
   3  17   4     1920.91     2218.61     69.91 o 
   4  17   4     1857.37     1675.80     63.07 o 
   5  17   4      249.60      229.00     57.72 o 
   6  17   4      576.97      554.00     42.58 o 
   0  18   4     2977.02     3164.06     65.17 o 
   1  18   4       60.96        1.65     16.14 o 
   2  18   4     1052.22      992.68     37.20 o 
   3  18   4      299.58      339.97     31.78 o 
   4  18   4      105.68      103.35     54.67 o 
   5  18   4     1208.69     1456.04     53.05 o 
   6  18   4       93.20       42.59     22.37 o 
   1  19   4     2224.01     2546.07     45.36 o 
   2  19   4      471.91      407.12     37.35 o 
   3  19   4      552.62      491.37     41.13 o 
   4  19   4      376.63      473.36     43.64 o 
   5  19   4      276.40      204.66     53.43 o 
   0  20   4     5958.26     6396.57     90.15 o 
   1  20   4      200.44      146.97     30.97 o 
   2  20   4     1920.43     1858.36     43.83 o 
   3  20   4       89.07      102.87     52.56 o 
   4  20   4      599.97      526.43     71.21 o 
   5  20   4      136.81      226.46     46.90 o 
   1  21   4      269.05      356.19     33.39 o 
   2  21   4     1051.54      921.64     40.24 o 
   3  21   4       39.87       45.78     50.50 o 
   4  21   4     1512.66     1364.40     58.05 o 
   0  22   4      798.46      886.11    109.18 o 
   1  22   4        7.66        1.07     21.84 o 
   2  22   4      536.17      555.81     37.98 o 
   3  22   4      109.75      147.01     43.48 o 
   1  23   4       36.99       55.83     39.76 o 
   2  23   4       70.82       82.53     51.72 o 
   0  24   4     1625.53     1746.87    103.22 o 
   1   1   5     2579.79     2515.76     22.25 o 
   2   1   5     9080.66     9067.12     43.34 o 
   3   1   5      596.57      568.60      9.03 o 
   4   1   5     4436.31     4491.26     17.76 o 
   5   1   5      502.29      427.43     10.33 o 
   6   1   5     4366.13     4520.06     32.99 o 
   7   1   5        4.32       26.58     35.76 o 
   8   1   5     1164.73     1192.16     45.54 o 
   9   1   5       16.39      -13.32     21.82 o 
   0   2   5    41558.09    46380.11    447.13 o 
   1   2   5       75.84      114.07      8.34 o 
   2   2   5    39978.91    41193.54    195.27 o 
   3   2   5      159.72      179.28      6.85 o 
   4   2   5     8419.64     8524.73     47.56 o 
   5   2   5      289.98      322.84     10.49 o 
   6   2   5      578.76      628.79     17.25 o 
   7   2   5       66.67       80.07     24.55 o 
   8   2   5       99.09       55.07     30.06 o 
   9   2   5       89.29      122.33     44.02 o 
   1   3   5     6135.58     6117.78     42.30 o 
   2   3   5    10598.02    11034.11     51.69 o 
   3   3   5     1571.04     1685.78     12.89 o 
   4   3   5    18218.62    17656.79     82.71 o 
   5   3   5      325.95      335.38     12.00 o 
   6   3   5     4399.98     4001.42     25.73 o 
   7   3   5       56.58       45.70     20.65 o 
   8   3   5      931.83      900.12     37.71 o 
   9   3   5       76.26       98.79     35.38 o 
   0   4   5    17302.71    17792.14     67.35 o 
   1   4   5       77.75       79.42     12.06 o 
   2   4   5     9021.04     8571.79     35.41 o 
   3   4   5     2178.03     2228.97     19.93 o 
   4   4   5     3589.29     3754.62     44.11 o 
   5   4   5     2355.81     2145.45     29.44 o 
   6   4   5       80.33      122.37     24.07 o 
   7   4   5      223.49      235.74     20.82 o 
   8   4   5      169.01      139.83     32.40 o 
   9   4   5      174.94      181.48     43.98 o 
   1   5   5    17673.26    18809.94    355.33 o 
   2   5   5      354.38      306.99     13.96 o 
   3   5   5     7131.45     7548.76     41.72 o 
   4   5   5     2462.93     2361.76     38.10 o 
   5   5   5     1511.28     1475.61     19.75 o 
   6   5   5     4857.71     4843.42     71.32 o 
   7   5   5      104.49      111.81     23.26 o 
   8   5   5      520.43      441.40     40.29 o 
   9   5   5       19.90       51.92     42.68 o 
   0   6   5    52173.16    56713.72    778.15 o 
   1   6   5      724.90      883.51     26.70 o 
   2   6   5    22569.78    21481.86    854.58 o 
   3   6   5      983.67      987.41     15.15 o 
   4   6   5     5356.22     4874.44     29.72 o 
   5   6   5     2224.69     2168.90     40.91 o 
   6   6   5     1890.93     1891.87     31.54 o 
   7   6   5      886.13     1004.83     29.18 o 
   8   6   5       52.55       26.89     42.68 o 
   9   6   5      118.83      161.45     59.11 o 
   1   7   5    51843.28    56272.23   1382.61 o 
   2   7   5     6282.73     6173.60     65.51 o 
   3   7   5     2406.37     2288.69     33.71 o 
   4   7   5     2448.25     2355.35     37.23 o 
   5   7   5      695.94      784.78     30.44 o 
   6   7   5      954.62     1021.68     27.67 o 
   7   7   5       38.64       72.50     26.20 o 
   8   7   5      169.59      238.26     50.87 o 
   9   7   5       85.75      101.45     65.51 o 
   0   8   5      506.40      617.36     41.69 o 
   1   8   5     2189.72     2560.75     53.60 o 
   2   8   5     2041.15     2040.66     43.67 o 
   3   8   5    13580.07    13607.51    107.19 o 
   4   8   5      163.80      154.39     11.18 o 
   5   8   5     6115.91     5955.38     51.00 o 
   6   8   5        6.86       -0.10     12.85 o 
   7   8   5     2615.11     2689.82     48.70 o 
   8   8   5       18.68        3.66      8.96 o 
   2   9   5      412.69      451.83     36.72 o 
   3   9   5    12185.27    11524.43    126.05 o 
   4   9   5     1042.74     1064.08     21.30 o 
   5   9   5     1911.97     1779.01     55.94 o 
   6   9   5      206.25      195.87     29.47 o 
   7   9   5       15.52       70.08     34.85 o 
   8   9   5       90.78      110.27     39.82 o 
   0  10   5     1727.78     1758.78     47.64 o 
   1  10   5      322.92      253.00     31.00 o 
   2  10   5       76.02       90.85      7.35 o 
   3  10   5      406.18      426.35     21.71 o 
   4  10   5      441.61      449.27     16.52 o 
   5  10   5     1654.92     1656.82     54.52 o 
   6  10   5      108.71       85.44     36.36 o 
   7  10   5      322.94      377.21     31.15 o 
   8  10   5        6.89       22.86     27.38 o 
   1  11   5     6915.00     6932.83     64.16 o 
   2  11   5      539.14      520.96     11.17 o 
   3  11   5     1760.69     1760.74     38.37 o 
   4  11   5      176.27      182.93     18.30 o 
   5  11   5     1002.53      854.80     55.97 o 
   6  11   5       71.85       89.88     27.92 o 
   7  11   5      108.78       37.54     44.41 o 
   8  11   5       14.71       73.00     33.22 o 
   0  12   5     1476.95     1673.42     57.57 o 
   1  12   5     6677.29     6675.33     55.01 o 
   2  12   5      607.38      617.82     12.98 o 
   3  12   5     7685.26     7416.28     57.06 o 
   4  12   5      135.24      139.58     17.27 o 
   5  12   5     4012.18     3996.37     69.39 o 
   6  12   5       35.75        3.04     14.75 o 
   7  12   5     2726.89     2810.97     52.32 o 
   8  12   5       43.54       69.87     39.38 o 
   1  13   5    16124.43    15682.13     64.52 o 
   2  13   5      502.22      480.60     14.33 o 
   3  13   5     5849.75     5432.45     52.71 o 
   4  13   5        1.55       47.12     15.90 o 
   5  13   5     1257.49     1179.67     41.85 o 
   6  13   5       26.68       60.50     27.68 o 
   7  13   5       60.59       93.32     48.20 o 
   0  14   5     1331.66     1770.51     46.88 o 
   1  14   5      270.56      204.62     42.16 o 
   2  14   5      954.74     1067.64     22.08 o 
   3  14   5     1477.96     1384.35     43.34 o 
   4  14   5      680.83      742.26     45.60 o 
   5  14   5      925.44     1138.53     46.07 o 
   6  14   5      170.43      160.36     39.99 o 
   7  14   5      140.36      200.93     40.52 o 
   1  15   5     3535.21     3773.07     47.97 o 
   2  15   5       68.23       65.68     19.63 o 
   3  15   5     2596.36     2985.40     63.86 o 
   4  15   5      924.14      865.37     64.52 o 
   5  15   5      278.98      262.41     46.63 o 
   6  15   5      531.71      512.97     45.66 o 
   7  15   5       49.68       64.08     73.80 o 
   0  16   5     3004.62     3023.86     57.50 o 
   1  16   5      490.11      482.93     24.67 o 
   2  16   5     2163.76     2314.98     48.10 o 
   3  16   5     2046.64     2068.24     45.20 o 
   4  16   5      748.16      642.32     41.84 o 
   5  16   5     1896.86     2224.32     94.29 o 
   6  16   5        9.63       29.92     40.27 o 
   7  16   5      852.67     1090.41     65.57 o 
   1  17   5     5856.90     5769.28     65.22 o 
   2  17   5      366.72      328.60     29.77 o 
   3  17   5     2899.13     2929.39     45.61 o 
   4  17   5     1176.18     1301.67     41.83 o 
   5  17   5      291.30      226.95     48.82 o 
   6  17   5      261.92      372.89     38.06 o 
   0  18   5     8565.13     8769.05     80.72 o 
   1  18   5       10.42       10.41     21.49 o 
   2  18   5     3413.86     3215.55     47.44 o 
   3  18   5      142.59      188.94     29.24 o 
   4  18   5      605.77      498.80     43.46 o 
   5  18   5      265.41      378.84     61.22 o 
   6  18   5       45.38       -5.86     96.59 o 
   1  19   5      601.85      661.60     34.38 o 
   2  19   5      763.35      642.75     36.22 o 
   3  19   5      667.83      657.73     42.28 o 
   4  19   5     1445.56     1524.42     53.33 o 
   5  19   5      477.16      428.32     49.94 o 
   0  20   5     1675.00     1662.17    154.84 o 
   1  20   5       23.83       12.32     24.44 o 
   2  20   5      969.33      861.31     38.31 o 
   3  20   5      123.57      135.89     45.79 o 
   4  20   5      261.80      224.02     80.88 o 
   5  20   5      127.92      236.98     48.48 o 
   1  21   5      558.55      735.38     36.47 o 
   2  21   5      261.08      284.60     40.44 o 
   3  21   5       38.86      144.29     65.51 o 
   4  21   5      240.44      293.92     50.14 o 
   0  22   5     3591.66     3515.58    113.15 o 
   1  22   5       92.40       18.83     38.04 o 
   2  22   5     2430.17     2416.53     50.97 o 
   3  22   5      336.73      308.91     50.25 o 
   1  23   5       69.64       52.80     68.57 o 
   2  23   5      112.05       87.17     57.18 o 
   0  24   5      497.79      420.84     97.27 o 
   0   0   6   190572.63   197255.50   1215.86 o 
   1   0   6       93.92      128.70      9.75 o 
   2   0   6    79100.42    80433.23    405.18 o 
   3   0   6     2410.19     2370.91     28.86 o 
   4   0   6    17881.19    18630.09     55.27 o 
   5   0   6       89.86       88.06     13.85 o 
   6   0   6       89.21      172.87     40.75 o 
   7   0   6      692.97      757.34     43.87 o 
   8   0   6       60.19       35.73     79.40 o 
   9   0   6       32.07       27.79     45.66 o 
   1   1   6     4168.60     4371.10     22.76 o 
   2   1   6     5144.45     5191.94     25.94 o 
   3   1   6     1200.90     1186.55     12.53 o 
   4   1   6     5805.83     5835.77     27.04 o 
   5   1   6      350.35      356.60     10.32 o 
   6   1   6     4362.58     4145.53     28.54 o 
   7   1   6       56.99       46.34     18.74 o 
   8   1   6      859.29      932.87     43.74 o 
   9   1   6        6.20        2.34     18.68 o 
   0   2   6      221.96      277.84     15.16 o 
   1   2   6      426.10      478.80      9.38 o 
   2   2   6     3057.15     2781.75     16.17 o 
   3   2   6        6.95       15.17      6.44 o 
   4   2   6     2167.19     2593.50     29.58 o 
   5   2   6      455.60      428.62     10.56 o 
   6   2   6      148.47      218.00     26.73 o 
   7   2   6       93.36      119.97     22.55 o 
   8   2   6        7.74       23.31     33.24 o 
   9   2   6      105.81      139.78     48.89 o 
   1   3   6     4832.72     4759.68     41.46 o 
   2   3   6     5926.16     6616.84     38.70 o 
   3   3   6     2433.16     2386.54     15.17 o 
   4   3   6     7742.97     6889.25     78.78 o 
   5   3   6      897.13      940.67     15.98 o 
   6   3   6     2033.00     1984.91     26.63 o 
   7   3   6       28.70       19.19     17.74 o 
   8   3   6      632.85      748.87     35.73 o 
   9   3   6       14.40       46.93     64.52 o 
   0   4   6    36506.25    35132.84    109.74 o 
   1   4   6      181.71      242.85     11.64 o 
   2   4   6    41522.25    41173.09    294.72 o 
   3   4   6      315.46      300.77     10.22 o 
   4   4   6     4200.79     3832.01     25.15 o 
   5   4   6     1577.99     1465.76     23.57 o 
   6   4   6      177.00      193.34     21.57 o 
   7   4   6      413.70      435.22     22.06 o 
   8   4   6      204.51      262.12     79.09 o 
   9   4   6      145.33      213.71     55.34 o 
   1   5   6    11858.89    11743.73     87.34 o 
   2   5   6     1495.95     1540.40     27.79 o 
   3   5   6     6694.94     6820.07     49.96 o 
   4   5   6     4932.87     4815.04     41.26 o 
   5   5   6      179.01      171.82     20.68 o 
   6   5   6     4080.69     4039.56     35.99 o 
   7   5   6       91.50      114.91     31.08 o 
   8   5   6      488.25      512.85     58.18 o 
   9   5   6       22.00       16.29     30.41 o 
   0   6   6     6610.14     6558.56     47.64 o 
   1   6   6     2416.95     2394.01     49.63 o 
   2   6   6     1530.87     1328.02     39.70 o 
   3   6   6     9578.24     8790.41     49.38 o 
   4   6   6     1609.18     1675.62     24.40 o 
   5   6   6     4879.31     4762.76     47.98 o 
   6   6   6     1645.03     1678.69     39.43 o 
   7   6   6     1007.28      942.12     30.64 o 
   8   6   6       12.12       23.54     29.69 o 
   9   6   6      225.45      231.61     57.98 o 
   1   7   6    49292.25    50458.73    192.55 o 
   2   7   6     2679.35     2528.99     47.64 o 
   3   7   6     4796.68     4467.60     93.64 o 
   4   7   6      682.43      689.84     17.06 o 
   5   7   6     2002.64     1993.25     39.13 o 
   6   7   6      321.09      369.13     34.73 o 
   7   7   6       68.15       86.59     30.67 o 
   8   7   6      573.27      563.45     44.18 o 
   1   8   6      190.71      170.72     35.73 o 
   2   8   6     6449.66     6153.75     71.46 o 
   3   8   6      174.72      153.62     23.65 o 
   4   8   6      960.54      849.00     17.63 o 
   5   8   6     1693.21     1698.60     74.18 o 
   6   8   6      250.60      210.80     28.56 o 
   7   8   6     1220.52     1493.31     46.92 o 
   8   8   6       35.38       73.13     31.96 o 
   2   9   6        3.19      -13.90      9.93 o 
   3   9   6     5441.85     5424.26     64.81 o 
   4   9   6     1604.05     1649.94     26.06 o 
   5   9   6      340.55      347.37     50.61 o 
   6   9   6        2.79       26.68     21.25 o 
   7   9   6      250.98      247.00     31.79 o 
   8   9   6       82.14      116.63     38.16 o 
   2  10   6     1291.43     1063.24     97.27 o 
   3  10   6     6533.18     6160.86     52.72 o 
   4  10   6     1615.27     1567.59     23.40 o 
   5  10   6     7811.08     7853.19     68.77 o 
   6  10   6      108.14       81.13     36.53 o 
   7  10   6     2011.58     2220.59     46.64 o 
   8  10   6       39.00       36.33     56.84 o 
   1  11   6    20018.97    18675.28    220.34 o 
   2  11   6      960.38      942.10     19.82 o 
   3  11   6     5388.89     5017.84     44.12 o 
   4  11   6      460.18      504.26     18.74 o 
   5  11   6      118.28      153.14     39.04 o 
   6  11   6       31.50       36.51     20.69 o 
   7  11   6       80.10       77.06     30.79 o 
   8  11   6       15.96       94.05     45.76 o 
   0  12   6      638.47      611.21    335.48 o 
   1  12   6      537.70      374.84     41.43 o 
   2  12   6      192.31      239.32     22.50 o 
   3  12   6       87.58       69.45     26.71 o 
   4  12   6        5.10       10.79     16.86 o 
   5  12   6      144.28      190.55     48.19 o 
   6  12   6       81.65       52.88     30.19 o 
   7  12   6       58.92      267.07     63.32 o 
   8  12   6       32.87       78.80     39.99 o 
   1  13   6     6673.99     6762.08     58.83 o 
   2  13   6      343.73      398.35     10.48 o 
   3  13   6     2351.77     2400.66     41.12 o 
   4  13   6      218.31      206.35     23.06 o 
   5  13   6      371.60      416.04     35.83 o 
   6  13   6      100.29      110.15     35.49 o 
   7  13   6      134.04      153.73     79.40 o 
   0  14   6     2320.37     2441.55     51.88 o 
   1  14   6     1551.04     1503.46     42.29 o 
   2  14   6     2687.55     2747.61     43.84 o 
   3  14   6     4079.75     4223.18     43.53 o 
   4  14   6     1444.71     1472.14     44.67 o 
   5  14   6     4823.24     5126.16     68.36 o 
   6  14   6      216.50      162.49     42.95 o 
   7  14   6     1155.41     1267.10     51.50 o 
   1  15   6     9889.37     9405.47     73.97 o 
   2  15   6      453.97      423.04     36.08 o 
   3  15   6     5780.93     5674.02     50.59 o 
   4  15   6      751.64      757.97     43.59 o 
   5  15   6      147.19      138.99     43.19 o 
   6  15   6      675.11      736.83     79.92 o 
   7  15   6       16.38       71.46     63.52 o 
   0  16   6     2261.77     2458.12     56.09 o 
   1  16   6       73.65       27.20     21.66 o 
   2  16   6     1963.20     2046.19     44.40 o 
   3  16   6      668.77      680.77     30.40 o 
   4  16   6      685.35      647.70     40.11 o 
   5  16   6      220.07      197.14     64.52 o 
   6  16   6       28.58       -7.94     17.87 o 
   1  17   6     1101.51     1122.93     32.93 o 
   2  17   6      670.23      630.83     37.62 o 
   3  17   6      612.11      722.04     35.38 o 
   4  17   6     1359.23     1275.32     60.31 o 
   5  17   6      251.83      220.68     46.88 o 
   6  17   6      428.46      380.06     41.51 o 
   0  18   6     1706.91     1832.97     51.61 o 
   1  18   6      434.76      340.01     33.47 o 
   2  18   6      989.31      883.56     40.11 o 
   3  18   6     1078.76     1188.72     37.67 o 
   4  18   6      144.64      100.70     36.51 o 
   5  18   6      969.50     1102.33     44.54 o 
   6  18   6      106.14       78.54     63.36 o 
   1  19   6     1460.37     1670.75     39.27 o 
   2  19   6      344.13      298.42     44.98 o 
   3  19   6     1078.62     1093.59     39.08 o 
   4  19   6     1029.83     1054.11     65.51 o 
   5  19   6      359.44      301.47     42.14 o 
   0  20   6     6373.11     6308.58    125.06 o 
   1  20   6       24.31       16.35     20.58 o 
   2  20   6     2753.59     2630.69     48.06 o 
   3  20   6      136.73      175.55     38.60 o 
   4  20   6     1278.12     1039.59     55.25 o 
   5  20   6       26.86       34.25     39.20 o 
   1  21   6      416.42      498.30     34.47 o 
   2  21   6      647.46      589.68     40.69 o 
   3  21   6      146.81      193.63     39.37 o 
   4  21   6     1071.81     1008.17     62.17 o 
   0  22   6      695.78      631.26     75.43 o 
   2  22   6      400.14      362.10     47.63 o 
   3  22   6      136.72      177.37     44.40 o 
   1  23   6       68.60       86.98     56.48 o 
   2  23   6       39.22       11.91     53.60 o 
   1   1   7     8138.95     7663.33     27.66 o 
   2   1   7     1257.49     1353.03     15.00 o 
   3   1   7     4012.17     3932.35     19.94 o 
   4   1   7     3009.94     2691.93     21.74 o 
   5   1   7      681.09      743.82     18.80 o 
   6   1   7     4276.03     4639.18     35.55 o 
   7   1   7       29.30        9.60     17.28 o 
   8   1   7      682.61      704.12     42.65 o 
   9   1   7       25.84       12.69     59.61 o 
   0   2   7    70423.18    73271.99    848.25 o 
   1   2   7     1368.07     1535.84     13.21 o 
   2   2   7    42241.78    39663.37    198.64 o 
   3   2   7      733.80      647.43     12.34 o 
   4   2   7     2651.77     2561.66     20.90 o 
   5   2   7      711.07      745.28     12.77 o 
   6   2   7     1172.83     1216.08     31.07 o 
   7   2   7      749.66      789.02     27.06 o 
   8   2   7       43.95       81.64     36.35 o 
   9   2   7      113.46      240.39     73.45 o 
   1   3   7     6665.74     6285.35     55.07 o 
   2   3   7     3983.23     4213.19     22.47 o 
   3   3   7     2738.10     2546.40     19.59 o 
   4   3   7     4822.36     4402.83     34.03 o 
   5   3   7      441.07      448.24     16.17 o 
   6   3   7     3631.39     3369.01     31.18 o 
   7   3   7       36.20       18.72     19.43 o 
   8   3   7     1701.91     1731.11     43.22 o 
   9   3   7       27.70       42.68     39.30 o 
   0   4   7     2841.00     3501.68     43.67 o 
   1   4   7      729.15      794.34     18.34 o 
   2   4   7      225.20      220.00     11.38 o 
   3   4   7     6813.38     6943.65     29.27 o 
   4   4   7      163.39      194.67     14.77 o 
   5   4   7     1551.80     1542.03     27.43 o 
   6   4   7       61.87       52.00     26.13 o 
   7   4   7      616.94      584.78     25.21 o 
   8   4   7      401.57      367.17     45.39 o 
   9   4   7      218.95      239.94     48.46 o 
   1   5   7    14956.25    15861.74     72.03 o 
   2   5   7     1460.26     1382.58     22.69 o 
   3   5   7     8717.08     8871.78     47.99 o 
   4   5   7     6241.24     6581.39     51.36 o 
   5   5   7      804.13      718.46     32.38 o 
   6   5   7     3958.16     4067.62     36.46 o 
   7   5   7       29.94       -0.88     11.24 o 
   8   5   7      474.48      486.13     45.20 o 
   9   5   7       70.49       70.18     77.02 o 
   0   6   7    31688.74    32276.48    152.27 o 
   1   6   7     3288.64     3507.14     38.12 o 
   2   6   7     7587.30     7450.00     75.43 o 
   3   6   7     4012.65     3748.37     49.04 o 
   4   6   7     5772.51     5957.01     50.24 o 
   5   6   7     1516.71     1454.27     26.86 o 
   6   6   7      127.99      118.78     19.34 o 
   7   6   7      371.04      406.52     30.63 o 
   8   6   7      255.35      216.24     47.31 o 
   1   7   7    13903.60    14679.66    113.15 o 
   2   7   7     1837.17     1719.08     43.67 o 
   3   7   7     2211.29     2224.85     24.07 o 
   4   7   7     1576.18     1747.29     21.27 o 
   5   7   7      632.10      627.63     15.30 o 
   6   7   7      430.73      456.14     30.24 o 
   7   7   7       44.92       12.06     20.03 o 
   8   7   7      487.21      474.04     45.07 o 
   2   8   7     4750.16     4623.25     65.51 o 
   3   8   7     3571.01     3539.87     51.11 o 
   4   8   7      781.81      734.07     16.36 o 
   5   8   7     5586.46     5205.27     76.39 o 
   6   8   7      187.87      165.59     31.16 o 
   7   8   7     2148.79     2022.00     39.64 o 
   8   8   7      126.83      102.06     41.94 o 
   2   9   7       86.52        4.37     20.84 o 
   3   9   7     9554.02     9607.24     72.91 o 
   4   9   7     1796.40     1797.11     28.81 o 
   5   9   7      910.96      791.75     34.86 o 
   6   9   7      501.94      542.41     32.90 o 
   7   9   7       14.87        5.90     24.32 o 
   8   9   7       66.60      150.44     43.94 o 
   0  10   7      438.17      220.34     27.79 o 
   1  10   7       13.31       -2.10     18.03 o 
   2  10   7      615.47      624.86     43.67 o 
   3  10   7     2346.28     2252.80     54.03 o 
   4  10   7      468.71      438.27     22.86 o 
   5  10   7      464.25      591.03     37.12 o 
   6  10   7       25.61       20.09     91.04 o 
   7  10   7       27.73       73.01     23.01 o 
   8  10   7       20.28       49.98     49.49 o 
   1  11   7     7838.43     7144.21    388.08 o 
   2  11   7      191.23      265.28     27.46 o 
   3  11   7     2491.11     2509.42     46.72 o 
   4  11   7      121.26      150.61     16.42 o 
   5  11   7      731.31      700.23     40.48 o 
   6  11   7      599.10      711.32     36.11 o 
   7  11   7       85.66      101.93     37.53 o 
   8  11   7       41.95       91.27     49.38 o 
   0  12   7     4918.74     5087.99     61.57 o 
   1  12   7     2074.04     1996.04     43.82 o 
   2  12   7     2909.18     2897.10     36.75 o 
   3  12   7     1873.11     1992.33     33.96 o 
   4  12   7      536.97      515.60     25.58 o 
   5  12   7     1956.88     1979.29     47.74 o 
   6  12   7      328.11      285.79     40.45 o 
   7  12   7     1577.39     1638.65     47.51 o 
   8  12   7       60.83       26.62     46.23 o 
   1  13   7    14037.08    14169.28     64.02 o 
   2  13   7      861.21      760.06     17.83 o 
   3  13   7     5743.65     5277.83     48.99 o 
   4  13   7      270.47      233.25     25.38 o 
   5  13   7     1795.73     1575.30     47.20 o 
   6  13   7      597.17      641.53     43.64 o 
   7  13   7       20.06       24.16     25.33 o 
   0  14   7      768.85      954.82     53.60 o 
   1  14   7      112.86       95.69     28.24 o 
   2  14   7      749.73      914.75     24.77 o 
   3  14   7      522.70      504.20     25.79 o 
   4  14   7     1253.17     1282.55     56.09 o 
   5  14   7      422.91      577.10     75.43 o 
   6  14   7       16.34        1.99      1.93 o 
   7  14   7      288.85      333.53     44.46 o 
   1  15   7     3050.11     3402.12     34.96 o 
   2  15   7      519.12      512.20     45.84 o 
   3  15   7     1913.39     1935.71     33.47 o 
   4  15   7     1052.61      990.38     34.83 o 
   5  15   7      204.21      185.85     45.00 o 
   6  15   7      698.27      674.68     46.19 o 
   7  15   7       26.55      107.19     63.52 o 
   0  16   7      973.70     1151.35     63.52 o 
   1  16   7      653.03      617.45     31.93 o 
   2  16   7     1551.39     1566.41     35.77 o 
   3  16   7     3245.76     3350.48     41.09 o 
   4  16   7      498.78      478.38     33.93 o 
   5  16   7     1301.81     1366.47     77.84 o 
   1  17   7     2837.25     2777.02     50.91 o 
   2  17   7      961.31      981.58     35.86 o 
   3  17   7     1306.77     1214.11     33.39 o 
   4  17   7      972.14      967.01     48.40 o 
   5  17   7      210.33      218.71     44.77 o 
   6  17   7      175.86      189.21     46.21 o 
   0  18   7     3954.62     3507.18     98.26 o 
   1  18   7       34.49       -9.91     14.89 o 
   2  18   7     2982.96     2886.32     47.21 o 
   3  18   7       94.05      116.91     36.77 o 
   4  18   7      606.17      469.30     45.75 o 
   5  18   7      193.20      220.76     38.66 o 
   1  19   7      843.41      844.00     34.76 o 
   2  19   7      508.38      386.74     35.63 o 
   3  19   7      622.50      659.79     33.53 o 
   4  19   7     1557.20     1447.77     46.36 o 
   5  19   7      302.48      212.07     46.32 o 
   0  20   7     1705.55     1826.27     83.37 o 
   1  20   7       31.50        2.77     13.27 o 
   2  20   7      589.89      505.05     31.35 o 
   3  20   7      110.21      156.20     34.65 o 
   4  20   7      159.01      131.59     37.91 o 
   1  21   7      415.98      514.71     36.47 o 
   2  21   7      182.11      127.04     34.13 o 
   3  21   7      188.45      225.15     35.36 o 
   4  21   7      100.32      133.11     78.46 o 
   0  22   7     2477.75     2572.66    101.24 o 
   2  22   7     1649.19     1549.06     47.02 o 
   3  22   7      136.24      117.56     48.53 o 
   1  23   7      349.50      488.77     48.89 o 
   2  23   7       99.34       74.72     56.84 o 
   0   0   8    19387.76    17151.08    115.13 o 
   1   0   8     1926.46     1920.30     36.39 o 
   2   0   8    37412.66    37396.83    184.80 o 
   3   0   8     1210.97     1106.71     23.04 o 
   4   0   8    11250.29    11943.64     67.51 o 
   5   0   8     3015.01     2769.18     40.69 o 
   6   0   8      476.41      492.98     28.84 o 
   7   0   8     1421.03     1583.92     86.35 o 
   8   0   8       71.30       15.88    285.85 o 
   9   0   8      100.33      150.87     77.42 o 
   1   1   8     8066.02     7145.02     73.39 o 
   2   1   8      734.26      690.20     16.04 o 
   3   1   8     4163.89     4056.92     25.13 o 
   4   1   8     4810.73     4271.18    213.92 o 
   5   1   8      331.21      271.76     14.46 o 
   6   1   8     2170.97     2098.98     28.69 o 
   7   1   8      101.35       94.13     23.43 o 
   8   1   8      160.02      188.40     60.76 o 
   9   1   8        8.31       22.83     30.94 o 
   0   2   8     1081.27     1225.73     28.29 o 
   1   2   8      288.38      330.42     11.84 o 
   2   2   8     2062.59     3102.34     22.78 o 
   3   2   8      833.78      883.60     15.74 o 
   4   2   8      256.61      236.49     17.60 o 
   5   2   8      165.70      194.58     18.03 o 
   6   2   8       23.32       28.40     13.32 o 
   7   2   8      423.49      461.22     32.29 o 
   8   2   8       89.57      130.66     35.94 o 
   9   2   8       84.55      137.84     51.51 o 
   1   3   8     9272.99     9749.01     48.73 o 
   2   3   8     1727.94     1826.99     17.88 o 
   3   3   8     5467.75     5276.88     30.56 o 
   4   3   8     2995.71     3018.26     23.27 o 
   5   3   8     1357.18     1409.34     23.98 o 
   6   3   8      689.33      716.68     26.63 o 
   7   3   8      110.49      134.35     24.24 o 
   8   3   8      648.24      823.94     46.12 o 
   9   3   8        3.88       -2.71     16.73 o 
   0   4   8    41953.23    41141.86    259.05 o 
   1   4   8       57.61       60.73     10.78 o 
   2   4   8    21897.39    22407.60    138.76 o 
   3   4   8     4654.75     4728.96     38.32 o 
   4   4   8     4563.33     4073.25     27.35 o 
   5   4   8     2772.17     2735.16     33.69 o 
   6   4   8      208.91      248.97     17.14 o 
   7   4   8      285.25      273.60     23.45 o 
   8   4   8      189.05      170.02     42.88 o 
   9   4   8       96.23       51.61     75.43 o 
   1   5   8    13377.38    13961.23     72.63 o 
   2   5   8     3834.30     3715.49     42.66 o 
   3   5   8     5728.13     6094.00     42.73 o 
   4   5   8     7195.29     7135.56     60.19 o 
   5   5   8       33.03       16.50      9.56 o 
   6   5   8     3569.61     3445.78     49.47 o 
   7   5   8       17.37       37.75     30.03 o 
   8   5   8      454.40      491.44     46.90 o 
   0   6   8     3496.37     3841.13     45.66 o 
   1   6   8     4187.36     4423.07     44.33 o 
   2   6   8      186.84      145.63     23.13 o 
   3   6   8     9308.32     8956.58     40.43 o 
   4   6   8      540.85      524.18     19.25 o 
   5   6   8     4285.95     4223.54     54.86 o 
   6   6   8       99.92      111.36     22.87 o 
   7   6   8     1184.02     1128.07     35.12 o 
   8   6   8      312.69      340.48     44.58 o 
   1   7   8     7496.00     8166.62     75.43 o 
   2   7   8      654.80      514.14     35.73 o 
   3   7   8     1976.59     1985.23     34.95 o 
   4   7   8     1625.33     1487.33     19.97 o 
   5   7   8     1201.60     1067.19     18.77 o 
   6   7   8     1414.24     1532.17     39.53 o 
   7   7   8        8.45       14.21     15.01 o 
   8   7   8     1253.96     1260.61     55.04 o 
   0   8   8    10910.82    10292.64     69.48 o 
   1   8   8        7.06       -3.97      3.97 o 
   2   8   8     5424.76     3485.80     71.46 o 
   3   8   8      373.11      325.92     18.05 o 
   4   8   8      876.32      811.46     36.66 o 
   5   8   8      883.20      921.75     35.37 o 
   6   8   8      212.61      191.24     30.52 o 
   7   8   8      329.04      329.72     30.99 o 
   8   8   8      151.50      114.04     35.83 o 
   1   9   8     8897.93     4684.88   3527.49 o 
   2   9   8      706.87      413.01    208.43 o 
   3   9   8     3985.50     3934.98     48.79 o 
   4   9   8     1568.67     1608.54     29.91 o 
   5   9   8      290.94      312.51     32.82 o 
   6   9   8      251.15      331.77     42.98 o 
   7   9   8      251.26      210.76     31.34 o 
   8   9   8      272.85      308.55     40.12 o 
   0  10   8     8838.13     8412.77    105.21 o 
   1  10   8      277.40      211.57     74.44 o 
   2  10   8     8452.84     8210.74     80.63 o 
   3  10   8     3934.86     3800.79     64.57 o 
   4  10   8     1303.17     1176.56     29.16 o 
   5  10   8     3967.40     3866.52     51.12 o 
   6  10   8        7.88       51.64     29.10 o 
   7  10   8     1183.33     1110.90     40.02 o 
   8  10   8       78.24       24.70     31.61 o 
   1  11   8    12184.45    11527.17    120.10 o 
   2  11   8      224.92      214.68     43.40 o 
   3  11   8     5352.91     5267.30     94.29 o 
   4  11   8      559.33      532.20     34.40 o 
   5  11   8     1205.29     1220.11     43.52 o 
   6  11   8      457.52      536.59     35.94 o 
   7  11   8      433.55      411.66     37.88 o 
   8  11   8      129.77      155.96     41.77 o 
   0  12   8      595.98      831.75     55.58 o 
   1  12   8       91.05       64.64     12.85 o 
   2  12   8      449.58      579.85     26.25 o 
   3  12   8      492.72      414.59     67.31 o 
   4  12   8      288.07      331.47     24.60 o 
   5  12   8      261.48      306.55     37.39 o 
   6  12   8       63.82       71.61     35.28 o 
   7  12   8      329.77      411.95     45.95 o 
   1  13   8     4420.59     4387.03     40.37 o 
   2  13   8      488.13      495.71     24.01 o 
   3  13   8      846.59      839.09     26.72 o 
   4  13   8      422.29      425.87     41.89 o 
   5  13   8       55.84       21.54     23.03 o 
   6  13   8      325.14      303.45     38.93 o 
   7  13   8        7.24       47.32     55.58 o 
   0  14   8     3243.60     3415.78     59.54 o 
   1  14   8      143.32       94.30     36.54 o 
   2  14   8     3080.60     3014.29     36.84 o 
   3  14   8     3029.07     3150.63     44.24 o 
   4  14   8      681.19      779.04     54.76 o 
   5  14   8     3875.80     3913.82     64.16 o 
   6  14   8       63.58       52.20     57.90 o 
   7  14   8      987.34     1101.58     52.28 o 
   1  15   8     7044.67     6739.10     54.17 o 
   2  15   8      652.93      586.39     27.21 o 
   3  15   8     3601.48     3412.58     43.50 o 
   4  15   8      515.83      539.55     35.41 o 
   5  15   8      263.56      239.87     44.59 o 
   6  15   8      678.08      804.02     49.20 o 
   7  15   8       31.98       19.79     38.88 o 
   0  16   8     2684.57     2819.25     60.16 o 
   1  16   8       77.70       15.19     23.09 o 
   2  16   8     1786.77     1862.90     35.19 o 
   3  16   8      782.30      746.98     29.49 o 
   4  16   8      230.32      207.47     48.23 o 
   5  16   8      285.45      371.41     53.85 o 
   6  16   8       42.24       20.55     18.86 o 
   1  17   8     1517.66     1560.19     35.15 o 
   2  17   8     1398.73     1334.71     35.50 o 
   3  17   8      419.25      430.68     30.41 o 
   4  17   8     1474.37     1291.56     49.66 o 
   5  17   8      159.09       99.89     46.81 o 
   6  17   8      436.81      358.49     62.42 o 
   0  18   8     1418.15     1398.15     45.70 o 
   1  18   8      167.20      102.69     45.73 o 
   2  18   8     2233.48     2306.26     40.12 o 
   3  18   8      542.96      507.89     37.06 o 
   4  18   8      426.58      429.02     46.80 o 
   5  18   8      929.07     1115.21     52.31 o 
   1  19   8      952.77     1001.88     30.40 o 
   2  19   8      356.22      333.33     30.75 o 
   3  19   8      763.49      697.06     37.61 o 
   4  19   8      646.42      714.59     49.98 o 
   5  19   8      161.15      116.68     49.25 o 
   0  20   8     4066.11     3782.40     80.40 o 
   1  20   8       11.82       13.90    275.93 o 
   2  20   8     2110.81     1940.16     41.61 o 
   3  20   8      190.71      161.27     35.11 o 
   4  20   8      683.31      629.47     61.09 o 
   1  21   8      982.51     1131.29     40.34 o 
   2  21   8      340.81      262.02     35.62 o 
   3  21   8      204.32      213.04     36.12 o 
   0  22   8      351.80      303.75     51.88 o 
   1  22   8       18.13        3.69     32.69 o 
   2  22   8      249.56      242.80     35.89 o 
   1  23   8      213.38      353.46     42.70 o 
   1   1   9     4761.89     4324.21     35.66 o 
   2   1   9      961.75     1011.34     20.37 o 
   3   1   9     2624.71     2581.95     33.27 o 
   4   1   9     2933.47     2588.00     41.42 o 
   5   1   9      620.56      617.22     21.17 o 
   6   1   9      830.18      844.79     23.86 o 
   7   1   9      158.37      161.35     24.74 o 
   8   1   9      346.53      375.53     59.64 o 
   0   2   9    52308.74    56370.30    734.48 o 
   1   2   9     6265.88     6976.31     50.71 o 
   2   2   9    20307.66    19805.99     79.90 o 
   3   2   9     2103.93     1809.38     23.72 o 
   4   2   9     3070.29     2895.45     43.20 o 
   5   2   9     2979.64     2785.78     30.31 o 
   6   2   9      445.44      517.44     22.77 o 
   7   2   9     1092.54     1064.26     30.59 o 
   8   2   9       56.36       51.91     37.05 o 
   9   2   9      108.36       43.67    105.21 o 
   1   3   9    10078.41     9922.40     49.29 o 
   2   3   9     3790.83     3905.71     34.14 o 
   3   3   9     6711.72     6720.66     34.47 o 
   4   3   9     3694.06     3689.16     26.87 o 
   5   3   9      581.31      534.91     23.86 o 
   6   3   9      861.77      800.00     27.07 o 
   7   3   9       65.35       84.61     22.61 o 
   8   3   9      647.48      685.27     47.45 o 
   0   4   9     8505.03     9904.37     98.26 o 
   1   4   9      546.91      592.21     16.70 o 
   2   4   9      343.50      413.94     17.29 o 
   3   4   9     5295.53     5551.04     44.69 o 
   4   4   9     2167.91     2082.14     23.20 o 
   5   4   9     4735.77     4669.79     42.32 o 
   6   4   9      406.87      453.35     24.01 o 
   7   4   9     1779.01     1787.00     42.04 o 
   8   4   9       43.15       28.51     30.05 o 
   1   5   9    16657.68    16909.07     84.50 o 
   2   5   9     1653.86     1341.61     47.08 o 
   3   5   9     6514.19     6480.24     37.40 o 
   4   5   9     3637.22     3652.37     38.87 o 
   5   5   9      329.80      296.32     24.67 o 
   6   5   9     2658.79     2737.31     38.48 o 
   7   5   9        6.31       14.66     15.41 o 
   8   5   9      348.28      411.69     44.31 o 
   0   6   9    20171.85    18947.58    101.24 o 
   1   6   9      228.22      264.02     31.76 o 
   2   6   9    11984.55    10932.33    702.72 o 
   3   6   9     4577.63     4367.89     71.79 o 
   4   6   9     2309.78     2227.27     31.72 o 
   5   6   9      141.88      166.28     17.46 o 
   6   6   9      104.01      140.71     25.44 o 
   7   6   9      483.87      538.50     30.63 o 
   8   6   9      258.02      259.46     48.34 o 
   1   7   9     4384.35     4375.12     59.55 o 
   2   7   9     1735.89     1345.88     53.60 o 
   3   7   9     1839.82     1915.49     25.80 o 
   4   7   9     2901.98     2790.56     49.85 o 
   5   7   9     1957.10     1955.20     29.74 o 
   6   7   9     1706.98     1810.58     36.38 o 
   7   7   9        3.51        9.86     28.38 o 
   8   7   9      455.50      497.09     48.25 o 
   0   8   9     5410.30     4962.70     51.61 o 
   1   8   9     1380.57     1257.07    741.43 o 
   2   8   9     4266.63     2493.91   1340.92 o 
   3   8   9     2899.18     2723.67     26.61 o 
   4   8   9      164.64      127.21     25.18 o 
   5   8   9     3696.61     3403.49     42.97 o 
   6   8   9      247.31      232.11     29.93 o 
   7   8   9     1116.83     1020.39     36.47 o 
   8   8   9        3.18        3.74     20.63 o 
   1   9   9    12792.91     9490.20   4164.70 o 
   2   9   9      553.00      538.62     39.84 o 
   3   9   9     6705.16     6299.94     72.69 o 
   4   9   9     1486.70     1440.62     34.66 o 
   5   9   9     1277.97     1314.03     34.65 o 
   6   9   9      597.52      656.71     37.28 o 
   7   9   9        6.99       -2.38     19.04 o 
   8   9   9      120.33      155.33     35.96 o 
   0  10   9     1200.82     1162.26     41.69 o 
   2  10   9     1864.68     1534.85     46.26 o 
   3  10   9      294.80      183.23     83.37 o 
   4  10   9      339.71      374.64     32.60 o 
   5  10   9       35.81       70.89     30.55 o 
   6  10   9       61.12       86.66     30.30 o 
   7  10   9       18.35       26.28     15.14 o 
   8  10   9       43.73       55.61     40.72 o 
   1  11   9     4154.75     4138.54    111.16 o 
   2  11   9       42.03       68.30     30.31 o 
   3  11   9     1873.75     1874.82     69.48 o 
   4  11   9      248.59      242.73     31.31 o 
   5  11   9      704.31      694.00     41.63 o 
   6  11   9      652.12      702.44     42.93 o 
   7  11   9      216.12      187.47     36.80 o 
   0  12   9     6627.60     7302.12     87.34 o 
   1  12   9      601.75      577.58     34.94 o 
   2  12   9     4195.21     4215.24     53.04 o 
   3  12   9     2091.14     1999.39     45.73 o 
   4  12   9      724.05      693.32     38.57 o 
   5  12   9     1058.62     1151.71     45.73 o 
   6  12   9      409.74      405.61     42.75 o 
   7  12   9      418.51      451.37     40.78 o 
   1  13   9     6023.21     5961.96     62.43 o 
   2  13   9      690.83      601.37     30.65 o 
   3  13   9     2441.76     2533.38     48.19 o 
   4  13   9     1049.45      970.92     44.58 o 
   5  13   9      729.47      524.98     44.15 o 
   6  13   9     1147.37     1177.75     49.81 o 
   7  13   9      138.48      166.87     48.13 o 
   0  14   9     1427.67     1550.14     60.54 o 
   1  14   9       19.68      -13.90     23.82 o 
   2  14   9      821.24      881.41     28.13 o 
   3  14   9      213.94      154.98     30.95 o 
   4  14   9      579.65      468.54     34.27 o 
   5  14   9      338.93      353.11     39.59 o 
   6  14   9        0.76       11.40     67.53 o 
   7  14   9       59.41       56.24     33.94 o 
   1  15   9     2019.12     2096.64     35.51 o 
   2  15   9      396.34      306.89     28.38 o 
   3  15   9     1200.03     1065.92     30.95 o 
   4  15   9      523.62      462.20     33.07 o 
   5  15   9       64.52       32.32     45.52 o 
   6  15   9      893.50      891.17     51.50 o 
   0  16   9     4367.56     4912.55     74.85 o 
   1  16   9      486.75      397.02     32.04 o 
   2  16   9     2213.47     2231.30     40.09 o 
   3  16   9     3546.90     3293.46     43.29 o 
   4  16   9      636.55      554.65     77.86 o 
   5  16   9     1754.65     1802.78     56.53 o 
   6  16   9        9.14       34.54     31.76 o 
   1  17   9     5404.62     5441.69     57.08 o 
   2  17   9      664.52      614.97     32.39 o 
   3  17   9      893.60      751.39     31.45 o 
   4  17   9     1026.19     1130.78     51.13 o 
   5  17   9       84.16       40.26     81.41 o 
   6  17   9      321.74      440.65     95.28 o 
   0  18   9     2606.81     2673.11     48.46 o 
   1  18   9       91.12       72.41     43.09 o 
   2  18   9     3202.04     3085.11     44.42 o 
   3  18   9      118.24       86.41     32.98 o 
   4  18   9      711.67      675.39     56.04 o 
   5  18   9      236.96      297.02     60.53 o 
   1  19   9      628.46      652.11     36.47 o 
   2  19   9      463.25      380.85     33.61 o 
   3  19   9      267.90      299.15     37.88 o 
   4  19   9      804.31      729.15     51.08 o 
   0  20   9     1053.65     1128.94     56.09 o 
   2  20   9      374.08      377.27     29.61 o 
   3  20   9       88.42       78.66     60.03 o 
   4  20   9      182.89      169.85     46.96 o 
   1  21   9      412.22      510.53     37.50 o 
   2  21   9       74.80       17.99     32.67 o 
   3  21   9      141.21      124.72     41.94 o 
   0  22   9     1784.24     1648.02     84.37 o 
   1  22   9       13.76        3.70     24.60 o 
   2  22   9     1427.66     1360.92     49.37 o 
   1   0  10      362.99      376.25     29.00 o 
   2   0  10     1085.23      908.96     30.50 o 
   3   0  10     1071.32      969.78     41.69 o 
   4   0  10     8729.87     8957.47    159.80 o 
   5   0  10     1284.67     1294.12     36.50 o 
   6   0  10      361.85      417.61     31.99 o 
   7   0  10      802.32      849.27     52.60 o 
   8   0  10      120.14      158.81     77.42 o 
   1   1  10     4429.88     3906.35     48.05 o 
   2   1  10     1268.78     1400.74     28.16 o 
   3   1  10     2299.13     2078.52     36.67 o 
   4   1  10     3593.34     3644.90     66.07 o 
   5   1  10      857.19      869.28     26.70 o 
   6   1  10      667.53      672.00     23.62 o 
   7   1  10      109.64      128.26     42.26 o 
   8   1  10      161.13      103.35     55.29 o 
   0   2  10     1031.22      905.20     35.73 o 
   1   2  10     3115.97     3409.47     42.91 o 
   2   2  10     3169.75     3543.82     39.87 o 
   3   2  10        3.28        9.10     16.35 o 
   4   2  10      190.45      187.96     24.16 o 
   5   2  10     1475.36     1355.96     29.20 o 
   6   2  10       29.87       -2.25     12.94 o 
   7   2  10      651.54      594.45     28.18 o 
   8   2  10       65.22       -0.60     19.00 o 
   1   3  10     9722.51    10212.59    193.55 o 
   2   3  10     5624.85     5864.18     48.75 o 
   3   3  10     5899.95     5899.34     51.86 o 
   4   3  10     3117.36     3228.85     30.67 o 
   5   3  10      169.34      163.35     22.44 o 
   6   3  10      643.98      621.09     27.66 o 
   7   3  10       21.59       68.22     26.49 o 
   8   3  10      359.37      319.17     47.87 o 
   0   4  10    32934.39    35550.80    325.55 o 
   1   4  10      729.52      564.53     21.64 o 
   2   4  10    15936.39    16728.83     59.46 o 
   3   4  10     8170.22     7948.36     50.43 o 
   4   4  10     3471.73     3457.09     35.20 o 
   5   4  10     3858.41     3848.88     40.92 o 
   6   4  10     1155.86     1204.86     30.51 o 
   7   4  10      352.78      395.46     28.34 o 
   8   4  10        4.05       18.99     26.80 o 
   1   5  10    11091.44    10774.02     53.19 o 
   2   5  10     1490.35     1322.12     26.19 o 
   3   5  10     3673.61     3625.93     30.29 o 
   4   5  10     3054.26     2852.74     26.55 o 
   5   5  10       76.35       89.10     25.39 o 
   6   5  10     3523.99     3594.14     49.66 o 
   7   5  10        6.50       27.16     18.84 o 
   8   5  10      405.35      438.25     48.75 o 
   0   6  10     8857.09     8448.50     75.43 o 
   1   6  10     1137.51     1373.67     41.69 o 
   2   6  10     5842.80     5020.27     89.33 o 
   3   6  10     2063.54     2072.82     25.81 o 
   4   6  10     1430.66     1241.17     22.98 o 
   5   6  10     3831.98     3917.12     49.12 o 
   6   6  10       11.21       14.59     25.43 o 
   7   6  10     1757.43     1709.45     38.40 o 
   8   6  10      218.99      262.64     45.13 o 
   1   7  10    11360.06     6806.34   5518.52 o 
   2   7  10     1604.45     1323.17     52.60 o 
   3   7  10     5919.96     5903.77     47.28 o 
   4   7  10     2914.52     2773.67     35.06 o 
   5   7  10      734.83      718.48     36.63 o 
   6   7  10     1891.67     1989.59     38.97 o 
   7   7  10      100.14       82.05     34.07 o 
   8   7  10      367.87      360.25     51.32 o 
   0   8  10     1723.45     1515.66     31.55 o 
   1   8  10      347.53      189.73    166.75 o 
   2   8  10     4281.70     4239.16     92.31 o 
   3   8  10      644.56      530.68     29.32 o 
   4   8  10       46.46       11.64     14.17 o 
   5   8  10     1610.38     1637.47     39.85 o 
   6   8  10      109.30       59.36     21.89 o 
   7   8  10      328.48      359.91     33.97 o 
   8   8  10        1.22       23.73     27.74 o 
   1   9  10     6217.39     6179.55     60.49 o 
   2   9  10     1255.29     1133.42     45.60 o 
   3   9  10     3665.78     3438.30     49.60 o 
   4   9  10     1162.07     1163.32     39.59 o 
   5   9  10     1388.97     1440.09     35.46 o 
   6   9  10      535.20      562.57     33.57 o 
   7   9  10       18.16        0.17      4.25 o 
   8   9  10      326.51      349.31     43.54 o 
   0  10  10     5125.23     5169.58     48.70 o 
   1  10  10      125.88       79.14     27.48 o 
   2  10  10     4167.83     4044.03    170.72 o 
   3  10  10     2521.15     2456.62     61.97 o 
   4  10  10     1063.79      962.49     50.60 o 
   5  10  10      522.29      477.11     32.93 o 
   6  10  10       76.78       45.90     22.41 o 
   7  10  10      623.36      589.02     36.88 o 
   1  11  10     6880.93     7521.17     57.90 o 
   2  11  10      536.87      581.27     33.28 o 
   3  11  10     2472.57     2510.86     61.76 o 
   4  11  10      959.55      878.19     38.86 o 
   5  11  10      753.34      712.55     37.94 o 
   6  11  10      646.31      691.15     39.32 o 
   7  11  10      148.40      111.30     39.73 o 
   0  12  10      568.81      578.97     82.38 o 
   1  12  10       35.44       -3.97      7.94 o 
   2  12  10      312.74      323.65     33.19 o 
   3  12  10     1004.56      967.04     36.95 o 
   4  12  10      394.76      413.30     38.93 o 
   5  12  10      209.05      196.89     34.34 o 
   6  12  10       50.31       35.76     31.42 o 
   7  12  10      167.62      122.14     37.16 o 
   1  13  10     1768.93     1781.03     56.57 o 
   2  13  10      140.66      105.06     34.38 o 
   3  13  10     1024.65     1004.77     36.12 o 
   4  13  10      493.57      441.36     33.04 o 
   5  13  10      258.86      145.95     45.09 o 
   6  13  10      466.45      552.47     40.17 o 
   7  13  10      155.79       94.49     40.20 o 
   0  14  10     3341.17     3484.14     46.22 o 
   1  14  10       71.79       69.13     48.05 o 
   2  14  10     2158.99     2284.58     41.15 o 
   3  14  10     1026.64      862.69     30.10 o 
   4  14  10      835.41      902.47     36.70 o 
   5  14  10     1952.74     2016.67     58.38 o 
   6  14  10       42.45        5.48     25.62 o 
   1  15  10     5175.44     5223.98     55.94 o 
   2  15  10     1129.16     1036.27     31.62 o 
   3  15  10     1678.59     1528.81     33.92 o 
   4  15  10      853.38      792.97     71.34 o 
   5  15  10      436.62      326.64     44.28 o 
   6  15  10      889.54      971.21     52.28 o 
   0  16  10     6424.78     6585.05    111.16 o 
   1  16  10        7.72        3.04      9.58 o 
   2  16  10     2954.97     2769.45     42.42 o 
   3  16  10      287.17      256.60     28.53 o 
   4  16  10      229.01      204.84     40.90 o 
   5  16  10      430.77      495.08     45.28 o 
   6  16  10       36.92       22.93     29.82 o 
   1  17  10     2896.92     3198.18     47.99 o 
   2  17  10      426.04      306.11     31.70 o 
   3  17  10      457.37      395.87     28.31 o 
   4  17  10     1121.72     1019.93     51.90 o 
   5  17  10       52.90       43.67    105.21 o 
   0  18  10     1434.33     1721.09     59.54 o 
   1  18  10      116.81       83.64     39.10 o 
   2  18  10     2521.53     2504.59     43.28 o 
   3  18  10      324.54      350.57     39.00 o 
   4  18  10      466.42      396.87     47.31 o 
   5  18  10      803.07      890.64     53.26 o 
   1  19  10      783.40      847.48     39.15 o 
   2  19  10      168.43      144.15     39.36 o 
   3  19  10      454.14      375.19     38.95 o 
   4  19  10      327.78      377.50     50.50 o 
   0  20  10     1301.74     1321.30     59.54 o 
   2  20  10     1085.27      977.27     37.48 o 
   3  20  10      172.93      144.65     45.03 o 
   4  20  10      654.62      627.29     97.27 o 
   1  21  10      635.42      695.67     39.95 o 
   2  21  10      244.79      128.57     49.62 o 
   3  21  10      294.25      222.62     45.84 o 
   0  22  10      544.59      761.80     61.54 o 
   1  22  10        2.34        0.72     10.92 o 
   1   1  11     3273.76     3336.92     65.51 o 
   2   1  11     1592.49     1906.69     43.51 o 
   3   1  11     1615.16     1478.10     32.16 o 
   4   1  11     3289.79     3311.86     47.28 o 
   5   1  11      572.93      597.85     27.44 o 
   6   1  11      760.28      768.77     29.18 o 
   7   1  11       46.47       37.39     29.55 o 
   8   1  11      210.45      225.58     54.69 o 
   1   2  11      672.53      690.67     30.03 o 
   2   2  11     8283.49     8705.69     77.20 o 
   3   2  11     3869.50     3764.35     47.38 o 
   4   2  11     3674.77     3888.66     54.15 o 
   5   2  11     2492.36     2500.43     35.97 o 
   6   2  11      158.04      171.95     29.46 o 
   7   2  11     1070.45     1076.26     38.40 o 
   8   2  11       36.04      -11.91    125.06 o 
   1   3  11    10870.10    10076.67    324.56 o 
   2   3  11     5041.66     4964.12     64.43 o 
   3   3  11     3201.46     3173.55     40.06 o 
   4   3  11     3761.22     3570.48     33.49 o 
   5   3  11      257.89      275.21     26.62 o 
   6   3  11      423.14      456.86     28.50 o 
   7   3  11       86.09       79.51     47.56 o 
   8   3  11      125.94      138.05     48.43 o 
   0   4  11    15742.48    14621.72    124.07 o 
   1   4  11     1129.69     1259.34     24.99 o 
   2   4  11     4882.10     4453.44     40.66 o 
   3   4  11     1522.59     1421.03     31.88 o 
   4   4  11      307.98      263.70     20.58 o 
   5   4  11     1405.56     1246.02     31.35 o 
   6   4  11      526.30      529.60     28.66 o 
   7   4  11      529.49      510.53     31.27 o 
   8   4  11       58.37       66.84     50.53 o 
   1   5  11     7541.95     7724.55    100.25 o 
   2   5  11      768.08      709.51     33.49 o 
   3   5  11     3971.48     4147.11     49.26 o 
   4   5  11      983.55      937.98     23.90 o 
   5   5  11      190.97      232.30     24.31 o 
   6   5  11     1893.53     1972.80     44.17 o 
   7   5  11      217.63      184.16     29.80 o 
   8   5  11      393.37      385.46     49.50 o 
   0   6  11     5403.01     4552.46    874.43 o 
   1   6  11      582.64      342.84    267.99 o 
   2   6  11    10216.79     9457.83    663.02 o 
   3   6  11      848.19      731.91     59.76 o 
   4   6  11     4038.24     4028.23     39.73 o 
   5   6  11     1058.74     1121.34     48.31 o 
   6   6  11      130.79      159.19     31.03 o 
   7   6  11      683.34      702.00     33.34 o 
   8   6  11       30.79       53.89     34.09 o 
   1   7  11    13202.51     4304.01    704.70 o 
   2   7  11     1445.85     1377.65     65.51 o 
   3   7  11     4793.41     4758.86     86.24 o 
   4   7  11     3875.53     3835.70     49.41 o 
   5   7  11      535.51      499.35     42.12 o 
   6   7  11     1321.10     1364.83     41.86 o 
   7   7  11       41.79       13.51     26.12 o 
   8   7  11      171.02      148.74     49.40 o 
   0   8  11     7700.04     7108.44     59.12 o 
   1   8  11      700.70      741.54     27.90 o 
   2   8  11     4108.19     3898.70     85.36 o 
   3   8  11     3097.85     2874.24     73.97 o 
   4   8  11      537.87      558.87     36.28 o 
   5   8  11     2993.20     2852.19     48.25 o 
   6   8  11       66.97       72.76     27.83 o 
   7   8  11      947.57      991.90     37.45 o 
   8   8  11       40.49       66.89     44.93 o 
   1   9  11     6312.91     6165.61     63.18 o 
   2   9  11     1292.81     1186.62     57.57 o 
   3   9  11     3011.28     2894.12     49.18 o 
   4   9  11      921.41      968.69     41.89 o 
   5   9  11     1308.16     1325.36     41.29 o 
   6   9  11      291.59      293.76     33.02 o 
   7   9  11      134.43       88.77     32.73 o 
   0  10  11      161.04      128.10     27.58 o 
   1  10  11       50.83        3.51     19.85 o 
   2  10  11      297.51      255.36     39.56 o 
   3  10  11      135.10      113.17     32.38 o 
   4  10  11       99.12      105.22     40.71 o 
   5  10  11      167.39      167.27     35.17 o 
   6  10  11        6.72       53.54     52.84 o 
   7  10  11      141.45      120.60     36.18 o 
   1  11  11     3333.89     3362.97     44.06 o 
   2  11  11      713.15      727.41     39.84 o 
   3  11  11      581.19      568.46     29.68 o 
   4  11  11      781.29      726.08     38.54 o 
   5  11  11      192.22      111.20     33.45 o 
   6  11  11      225.86      218.26     34.32 o 
   7  11  11        7.52       12.51    100.17 o 
   0  12  11     2811.96     3026.10     50.62 o 
   1  12  11       93.08       40.72     33.46 o 
   2  12  11     2934.53     3140.77     52.31 o 
   3  12  11     2277.35     2123.47     38.82 o 
   4  12  11     1420.36     1321.24     32.17 o 
   5  12  11     2874.23     3242.42     52.75 o 
   6  12  11       80.26       45.13     30.36 o 
   7  12  11      457.91      463.58     44.31 o 
   1  13  11     3747.06     3942.78     97.27 o 
   2  13  11      188.92      138.15     31.58 o 
   3  13  11     2520.78     2435.75     41.95 o 
   4  13  11     1081.31     1016.94     32.95 o 
   5  13  11      497.44      510.99     38.52 o 
   6  13  11      705.19      724.14     41.86 o 
   7  13  11      100.30       25.73     22.37 o 
   0  14  11     2634.08     2810.87     87.34 o 
   1  14  11       53.50       -6.77     19.51 o 
   2  14  11     1015.42      840.71     32.38 o 
   3  14  11       89.41        7.13     17.71 o 
   4  14  11      303.97      244.06     31.74 o 
   5  14  11      209.12      165.79     32.16 o 
   6  14  11        6.10       22.98     60.72 o 
   1  15  11     1558.79     1532.79     45.34 o 
   2  15  11      900.59      770.51     37.86 o 
   3  15  11      676.47      571.42     31.59 o 
   4  15  11      351.47      384.26     45.39 o 
   5  15  11       93.32       72.93     75.47 o 
   6  15  11      501.35      467.88     42.93 o 
   0  16  11     6066.19     5865.47     85.31 o 
   1  16  11       72.33       84.78     34.11 o 
   2  16  11     2856.66     3032.23     47.92 o 
   3  16  11     1132.18     1104.74     33.97 o 
   4  16  11      520.81      497.56     46.16 o 
   5  16  11      793.81      880.39     52.70 o 
   6  16  11       14.23       49.63     55.58 o 
   1  17  11     3759.18     3690.69     61.15 o 
   2  17  11      248.62      172.94     35.10 o 
   3  17  11      583.25      528.21     31.60 o 
   4  17  11     1145.99     1183.40     54.48 o 
   5  17  11       61.71       83.44     38.75 o 
   0  18  11     2454.75     2609.03     98.26 o 
   1  18  11      326.78      277.35     35.89 o 
   2  18  11     2303.13     2273.12     47.12 o 
   3  18  11      550.00      527.98     39.97 o 
   4  18  11      314.12      177.31     54.44 o 
   5  18  11      311.45      343.42     91.31 o 
   1  19  11      864.51      878.89     39.03 o 
   2  19  11      205.29       96.00     45.13 o 
   3  19  11      522.15      500.22     39.56 o 
   4  19  11      280.92      162.59     50.19 o 
   0  20  11     1259.98     1369.22     62.17 o 
   1  20  11       31.33        0.79     28.85 o 
   2  20  11      522.83      462.69     37.32 o 
   3  20  11       21.04       21.03     34.74 o 
   1  21  11       98.30      190.47     38.71 o 
   2  21  11      125.81       15.36     44.16 o 
   0  22  11     2005.65     2141.48     74.62 o 
   2   0  12    11875.49     9913.54   1852.08 o 
   3   0  12     4849.41     4699.19     67.98 o 
   4   0  12     2600.97     2669.45     59.92 o 
   5   0  12     1399.45     1402.64     51.51 o 
   6   0  12      339.64      422.46     44.33 o 
   7   0  12     1543.92     1607.91    101.24 o 
   8   0  12       22.35       83.37     83.37 o 
   2   1  12     1088.17     1239.85     36.23 o 
   3   1  12     2074.12     1879.22     35.24 o 
   4   1  12     2619.63     2596.20     41.70 o 
   5   1  12      930.59      999.69     33.98 o 
   6   1  12     1703.45     1742.46     40.45 o 
   7   1  12      127.22      121.66     36.09 o 
   8   1  12      291.83      279.11     56.52 o 
   0   2  12     1772.54       27.79     11.91 o 
   1   2  12     1193.97      775.48    562.77 o 
   2   2  12     1456.58     1244.71     41.24 o 
   3   2  12      971.55      984.10     31.46 o 
   4   2  12        8.98        3.13     10.03 o 
   5   2  12      478.41      451.30     30.35 o 
   6   2  12       37.25        5.37     13.28 o 
   7   2  12      208.10      206.24     34.65 o 
   8   2  12       29.95       62.37     54.79 o 
   1   3  12     6802.49     4745.47    230.27 o 
   2   3  12     1775.21     2044.65     32.29 o 
   3   3  12     2104.38     2175.90     38.14 o 
   4   3  12     1967.48     1786.58     36.83 o 
   5   3  12      142.99      133.89     25.26 o 
   6   3  12      741.38      596.64     30.10 o 
   7   3  12       91.27       71.12     27.94 o 
   8   3  12      243.01      165.17     61.05 o 
   0   4  12    23495.89    22714.17   1090.80 o 
   1   4  12      658.20      500.24     26.43 o 
   2   4  12     5130.28     5190.03     65.93 o 
   3   4  12     2426.72     2363.96     41.60 o 
   4   4  12      807.68      840.20     30.83 o 
   5   4  12     2495.00     2559.50     39.29 o 
   6   4  12      421.11      429.98     29.75 o 
   7   4  12      812.06      812.36     43.77 o 
   8   4  12       17.60        2.85     10.56 o 
   1   5  12     8655.26     8166.79    128.63 o 
   2   5  12     1549.38     1658.16     40.51 o 
   3   5  12     3628.16     3454.59     38.15 o 
   4   5  12      421.33      445.42     26.97 o 
   5   5  12       86.75      110.12     22.19 o 
   6   5  12      952.61      984.12     31.61 o 
   7   5  12       29.48       32.12     24.93 o 
   8   5  12      129.35      132.66     46.61 o 
   0   6  12     4314.07     3677.72     56.93 o 
   1   6  12      400.80      291.22     28.25 o 
   2   6  12     7426.44     6385.92    399.99 o 
   3   6  12     1562.60     1457.77     49.46 o 
   4   6  12     3413.69     3430.37     57.23 o 
   5   6  12     1417.18     1452.78     35.32 o 
   6   6  12      258.17      272.64     34.21 o 
   7   6  12      596.26      573.94     33.38 o 
   8   6  12       51.48       55.23     53.04 o 
   1   7  12    11109.72    10546.56     82.96 o 
   2   7  12      593.02      412.82     97.27 o 
   3   7  12     7696.28     7628.97    178.66 o 
   4   7  12     2678.31     2665.42     57.02 o 
   5   7  12     1051.85     1064.78     40.07 o 
   6   7  12     1461.25     1405.26     37.42 o 
   7   7  12        6.73       12.63     15.56 o 
   8   7  12      199.54      134.34     77.14 o 
   0   8  12     2092.28     2167.15     41.84 o 
   1   8  12       17.38      -19.85     31.76 o 
   2   8  12     2604.67     2525.84     58.56 o 
   3   8  12     1389.84     1353.82     50.87 o 
   4   8  12      414.91      421.00     38.57 o 
   5   8  12      674.18      679.85     37.58 o 
   6   8  12        6.73        4.46     21.04 o 
   7   8  12      558.40      616.00     35.10 o 
   1   9  12     2543.92     2550.04     48.47 o 
   2   9  12     1818.62     1810.40     48.29 o 
   3   9  12      583.32      600.74     29.52 o 
   4   9  12      804.09      868.44     51.71 o 
   5   9  12      284.02      273.99     40.26 o 
   6   9  12      284.70      274.55     34.66 o 
   7   9  12       31.16       41.42     22.12 o 
   0  10  12     5238.41     5453.10     81.39 o 
   1  10  12     1776.42     1817.10     36.81 o 
   2  10  12     1413.89     1393.73     47.48 o 
   3  10  12     2746.95     2657.12     43.26 o 
   4  10  12      685.53      685.27     41.16 o 
   5  10  12      813.74      833.85     44.67 o 
   6  10  12       27.71       14.93     53.61 o 
   7  10  12      658.71      668.42     38.36 o 
   1  11  12     5559.17     5851.81     55.81 o 
   2  11  12     1056.20     1090.55     43.45 o 
   3  11  12      992.87     1067.02     34.23 o 
   4  11  12     1268.95     1142.34     35.20 o 
   5  11  12      249.93      192.80     38.83 o 
   6  11  12      490.30      493.37     39.32 o 
   7  11  12        6.01       -0.21      5.20 o 
   0  12  12       93.32      177.31     72.46 o 
   1  12  12       94.43       89.04     48.59 o 
   2  12  12      205.16      217.61     29.96 o 
   3  12  12      210.73      192.35     35.71 o 
   4  12  12       90.08      116.75     33.28 o 
   5  12  12      153.63      182.95     32.75 o 
   6  12  12       42.01       26.89     29.84 o 
   7  12  12       67.77       82.32     32.71 o 
   1  13  12     1499.63     1457.58     54.53 o 
   2  13  12      127.02       93.30     38.97 o 
   3  13  12     1267.02     1189.56     37.09 o 
   4  13  12      558.49      578.53     29.66 o 
   5  13  12      576.33      594.47     39.20 o 
   6  13  12      459.26      445.46     41.82 o 
   0  14  12     6452.33     6874.33    129.03 o 
   1  14  12       93.36       57.47     44.07 o 
   2  14  12     3299.10     3597.60     54.29 o 
   3  14  12      829.02      847.26     33.34 o 
   4  14  12     1153.19     1147.94     41.36 o 
   5  14  12      831.33      845.46     41.78 o 
   6  14  12      280.34      213.76     47.33 o 
   1  15  12     3383.37     3359.23     72.20 o 
   2  15  12     1291.43     1107.24     36.90 o 
   3  15  12      959.16      877.15     33.04 o 
   4  15  12      956.83      838.00     46.13 o 
   5  15  12      251.42      211.42     39.61 o 
   6  15  12      626.74      599.51     44.61 o 
   0  16  12     2746.56     2658.68     83.37 o 
   1  16  12       19.76       31.71     26.22 o 
   2  16  12     1455.94     1485.90     40.80 o 
   3  16  12      180.12      176.79     27.02 o 
   4  16  12      337.30      236.39     41.81 o 
   5  16  12      233.65      227.01     41.82 o 
   1  17  12     1443.50     1478.87     41.26 o 
   2  17  12      190.51      160.37     39.39 o 
   3  17  12      468.39      376.47     38.60 o 
   4  17  12      639.87      523.62     42.15 o 
   5  17  12       73.37       82.48     48.12 o 
   0  18  12     1047.92     1256.47     58.14 o 
   1  18  12      249.40      297.70     34.50 o 
   2  18  12     1435.63     1430.82     42.97 o 
   3  18  12      489.54      468.15     39.24 o 
   4  18  12      258.69      292.70     48.84 o 
   1  19  12      839.75      819.65     39.31 o 
   2  19  12       28.72       25.14     41.99 o 
   3  19  12      424.34      470.97     43.59 o 
   0  20  12     1400.13     1414.77     64.72 o 
   1  20  12       19.23        9.18     20.41 o 
   2  20  12     1199.29     1249.53     45.45 o 
   3  20  12      272.46      313.64     71.46 o 
   1  21  12      591.85      549.29     43.08 o 
   2  21  12      239.67      113.38     63.38 o 
   1   1  13     8181.68     7917.85    148.88 o 
   2   1  13      240.85      319.56     23.10 o 
   3   1  13     2922.86     2885.95     42.23 o 
   4   1  13     1975.74     2009.63     39.43 o 
   5   1  13      467.48      500.36     33.03 o 
   6   1  13     1283.03     1292.10     39.15 o 
   7   1  13       53.25       16.06     36.72 o 
   8   1  13      201.12      203.23     64.72 o 
   0   2  13     9459.52     4421.09   3774.63 o 
   1   2  13      323.88      260.09     27.08 o 
   2   2  13     8667.02     8452.81     59.18 o 
   3   2  13     2339.44     2216.46     40.17 o 
   4   2  13     1177.49     1226.43     36.70 o 
   5   2  13     3466.20     3582.84     50.26 o 
   6   2  13       84.81       67.21     27.33 o 
   7   2  13     1019.56     1061.72     54.34 o 
   8   2  13       14.01       -5.96     57.57 o 
   1   3  13     8615.13     8568.53     91.46 o 
   2   3  13     1043.51     1073.30     31.84 o 
   3   3  13     2064.95     1902.33     44.12 o 
   4   3  13     1308.71     1238.60     35.05 o 
   5   3  13      175.56      195.06     34.53 o 
   6   3  13      690.86      715.56     35.79 o 
   7   3  13       47.18       56.67     28.38 o 
   8   3  13      225.25      242.26     66.57 o 
   0   4  13     3551.24     2609.76   1145.39 o 
   1   4  13       36.14       16.95     11.52 o 
   2   4  13      351.56      244.21     27.80 o 
   3   4  13     1496.56     1418.67     40.02 o 
   4   4  13        9.89       18.14     23.68 o 
   5   4  13       19.50       18.52     20.95 o 
   6   4  13       99.75       74.51     35.30 o 
   7   4  13      170.92      140.82     42.43 o 
   8   4  13       20.19       61.85     39.38 o 
   1   5  13     8642.54     8385.19     67.97 o 
   2   5  13     1893.73     1895.92     44.65 o 
   3   5  13     3498.77     3488.69     50.77 o 
   4   5  13      588.32      663.26     32.36 o 
   5   5  13      544.87      585.53     29.73 o 
   6   5  13      288.97      249.32     31.28 o 
   7   5  13       71.30       40.58     27.53 o 
   8   5  13      156.64      146.77     50.24 o 
   0   6  13     2167.65     2313.72     98.26 o 
   1   6  13       72.44       45.68     61.33 o 
   2   6  13     2342.65     2533.63     45.28 o 
   3   6  13     2127.08     2196.53     63.39 o 
   4   6  13     3679.40     3966.13     74.41 o 
   5   6  13     1387.82     1369.77     46.15 o 
   6   6  13       92.01      133.71     31.03 o 
   7   6  13      370.09      379.31     34.66 o 
   8   6  13        2.68       24.11     47.66 o 
   1   7  13     2508.16     2435.85     53.12 o 
   2   7  13       51.51       49.92     32.78 o 
   3   7  13     3850.22     3957.10     72.46 o 
   4   7  13     1501.67     1470.54     46.95 o 
   5   7  13      250.94      289.67     29.90 o 
   6   7  13      731.00      781.01     39.64 o 
   7   7  13       79.25       59.18     38.96 o 
   0   8  13     8685.23     8329.85    108.19 o 
   1   8  13      207.07      154.66     35.28 o 
   2   8  13     9740.58     9715.55     91.74 o 
   3   8  13      238.77      211.89     28.24 o 
   4   8  13     1842.94     1853.38     47.20 o 
   5   8  13     1750.27     1726.18     63.61 o 
   6   8  13       60.67       29.84     18.02 o 
   7   8  13      625.41      613.09     37.54 o 
   1   9  13     5545.78     5845.89     75.64 o 
   2   9  13     3211.54     3004.23    116.13 o 
   3   9  13      379.54      399.08     38.39 o 
   4   9  13     1840.87     1778.69     37.73 o 
   5   9  13       34.63       33.26     33.75 o 
   6   9  13      619.46      683.63     43.28 o 
   7   9  13       71.30       96.97     31.68 o 
   0  10  13      367.50      403.92     31.76 o 
   1  10  13      426.14      481.72     41.25 o 
   2  10  13      159.09      206.97     27.24 o 
   3  10  13      575.65      599.89     32.08 o 
   4  10  13       51.64       24.12     19.64 o 
   5  10  13       98.16       91.76     47.22 o 
   6  10  13       12.58      -10.91     31.72 o 
   7  10  13       95.43      132.32     37.46 o 
   1  11  13     2411.58     2385.13     73.45 o 
   2  11  13      363.70      335.67     29.98 o 
   3  11  13     1161.17     1261.41     40.09 o 
   4  11  13      820.45      809.47     34.27 o 
   5  11  13      156.14      125.20     43.77 o 
   6  11  13      322.04      422.17     41.20 o 
   7  11  13       18.26       59.66     45.38 o 
   0  12  13     2832.23     3049.08     91.31 o 
   1  12  13       32.99        9.84     15.88 o 
   2  12  13     4153.49     4264.92     96.62 o 
   3  12  13      727.73      769.30     32.48 o 
   4  12  13     1868.80     1919.90     41.88 o 
   5  12  13     3227.03     3325.90     76.53 o 
   6  12  13       41.12       51.00     38.99 o 
   1  13  13     3033.53     3078.17     70.47 o 
   2  13  13      212.74      176.20     39.52 o 
   3  13  13     1962.70     1927.51     47.47 o 
   4  13  13     1618.79     1593.55     42.41 o 
   5  13  13      196.70      205.61     38.70 o 
   6  13  13      691.99      627.54     43.79 o 
   0  14  13     2307.26     2419.81     95.28 o 
   1  14  13       79.71       -8.39     20.84 o 
   2  14  13      757.91      590.08     38.50 o 
   3  14  13      111.13       64.73     62.21 o 
   4  14  13      343.63      271.96     38.87 o 
   5  14  13       28.16       21.62     24.70 o 
   6  14  13        1.30       13.90     33.75 o 
   1  15  13      721.64      787.60     54.69 o 
   2  15  13      921.78      776.00     54.74 o 
   3  15  13      377.03      357.39     34.38 o 
   4  15  13      332.17      334.09     39.01 o 
   5  15  13      178.51      109.58     49.67 o 
   0  16  13     4103.71     4387.03    119.10 o 
   1  16  13       62.28        1.32     11.91 o 
   2  16  13     1504.27     1586.42     51.13 o 
   3  16  13      478.12      553.01     35.55 o 
   4  16  13      467.34      536.19     41.49 o 
   5  16  13      148.13      129.40     52.92 o 
   1  17  13     1106.71      973.12     40.22 o 
   2  17  13      273.99      230.39     39.54 o 
   3  17  13      503.72      443.67     67.14 o 
   4  17  13      758.32      684.99     52.00 o 
   0  18  13      707.99      554.54     51.88 o 
   1  18  13      357.87      341.07     34.72 o 
   2  18  13     1190.92     1114.14     40.76 o 
   3  18  13      479.82      462.11     45.73 o 
   4  18  13      370.66      288.27     52.00 o 
   1  19  13     1307.30     1241.23     46.99 o 
   2  19  13       52.24       33.74     46.49 o 
   3  19  13      806.06      673.17     59.54 o 
   0  20  13      993.04      973.55     60.95 o 
   1  20  13       13.83      -14.32     61.34 o 
   2  20  13      470.33      525.75     41.66 o 
   0   0  14    11426.74    12198.31    140.94 o 
   1   0  14      127.42      145.02     35.61 o 
   2   0  14     8535.63     9688.38     89.80 o 
   3   0  14     3038.59     2885.13     47.70 o 
   4   0  14      712.63      816.35     50.08 o 
   5   0  14     5215.85     5294.49     83.09 o 
   6   0  14       26.94       55.28     41.48 o 
   7   0  14     1737.21     1725.03    109.18 o 
   1   1  14    10467.01    10037.28     65.61 o 
   2   1  14      277.14      405.80     21.34 o 
   3   1  14     2620.76     2625.65     53.54 o 
   4   1  14     1363.73     1384.08     37.93 o 
   5   1  14      215.63      245.48     30.19 o 
   6   1  14      880.17      968.41     39.79 o 
   7   1  14       52.52       80.17     39.16 o 
   0   2  14      766.19     1086.40     41.83 o 
   1   2  14      765.17      666.94     27.45 o 
   2   2  14       11.30        5.48     12.27 o 
   3   2  14      812.69      860.40     29.21 o 
   4   2  14      162.36      161.57     23.16 o 
   5   2  14      274.99      327.45     30.56 o 
   6   2  14       36.26       18.43     29.69 o 
   7   2  14       78.63       70.28     33.75 o 
   1   3  14     8010.36     7450.46     57.30 o 
   2   3  14      209.28      202.71     26.39 o 
   3   3  14     2351.42     2186.40     43.16 o 
   4   3  14      191.29      157.21     23.20 o 
   5   3  14     1191.97     1111.57     39.43 o 
   6   3  14      663.23      653.95     36.94 o 
   7   3  14       23.04       15.61     19.59 o 
   0   4  14     9849.39     9518.47     90.53 o 
   1   4  14      586.45      595.95     32.22 o 
   2   4  14     2282.94     2058.71     36.90 o 
   3   4  14     2559.69     2562.91     40.51 o 
   4   4  14      165.93      133.83     26.46 o 
   5   4  14      843.02      945.78     37.73 o 
   6   4  14       66.15       60.76     34.49 o 
   7   4  14      546.42      615.15     49.58 o 
   1   5  14     8392.70     7515.24     67.44 o 
   2   5  14     2907.24     3040.96     44.46 o 
   3   5  14     3117.11     3145.95     42.91 o 
   4   5  14      290.05      249.45     23.77 o 
   5   5  14      142.26      147.64     31.30 o 
   6   5  14      295.54      305.39     34.57 o 
   7   5  14       10.64       27.39     51.97 o 
   0   6  14     1273.92     1208.91     63.52 o 
   1   6  14       24.01       -1.38      9.03 o 
   2   6  14     2467.41     2287.61     42.86 o 
   3   6  14      659.08      661.00     28.68 o 
   4   6  14      832.95      774.71     28.27 o 
   5   6  14      878.15      800.38     44.06 o 
   6   6  14       17.31       46.29     27.60 o 
   7   6  14      172.71      124.75     46.98 o 
   1   7  14      134.87      133.70     39.54 o 
   2   7  14      164.00      151.80     26.23 o 
   3   7  14     2064.28     2212.81     41.55 o 
   4   7  14      819.68      867.25     35.04 o 
   5   7  14      827.72      829.99     48.25 o 
   6   7  14      929.30     1016.00     42.43 o 
   7   7  14       14.62        6.42     17.51 o 
   0   8  14     2129.35     2158.72     39.97 o 
   1   8  14      484.23      555.35     40.96 o 
   2   8  14     3841.64     3796.09     51.40 o 
   3   8  14        5.18       18.37     26.59 o 
   4   8  14     1245.31     1189.87     39.40 o 
   5   8  14      129.30      172.03     30.33 o 
   6   8  14       27.84        1.56     12.73 o 
   7   8  14      300.53      310.78     36.33 o 
   1   9  14     3716.16     3971.09     66.98 o 
   2   9  14     1691.41     1898.03     42.29 o 
   3   9  14       60.14       48.14     28.31 o 
   4   9  14      868.50      887.38     38.80 o 
   5   9  14        8.15       37.84     34.20 o 
   6   9  14      403.17      509.74     39.79 o 
   7   9  14        9.92        3.84      7.95 o 
   0  10  14    18740.44    18375.79    104.29 o 
   1  10  14     1734.88     1812.28     55.32 o 
   2  10  14     6313.58     6460.92     64.99 o 
   3  10  14     3875.28     3903.35     73.30 o 
   4  10  14      430.36      377.39     37.95 o 
   5  10  14     1125.99     1087.67     50.32 o 
   6  10  14      162.60      213.29     36.94 o 
   7  10  14      499.53      487.25     42.07 o 
   1  11  14     3239.96     3269.94     68.61 o 
   2  11  14      269.15      256.70     26.12 o 
   3  11  14     1863.15     1951.13     45.88 o 
   4  11  14     1294.48     1243.40     43.47 o 
   5  11  14      292.09      234.64     42.54 o 
   6  11  14      993.36     1135.44     45.54 o 
   0  12  14      508.95      436.72     67.49 o 
   2  12  14     1186.02     1130.45     41.29 o 
   3  12  14       35.37       40.19     24.40 o 
   4  12  14      610.13      579.88     39.64 o 
   5  12  14      151.39      265.83     43.10 o 
   6  12  14       45.86       54.05     48.40 o 
   1  13  14      957.55      993.52     55.67 o 
   2  13  14      350.62      290.37     38.51 o 
   3  13  14      516.95      523.70     37.75 o 
   4  13  14      829.76      884.45     73.45 o 
   5  13  14      115.25      108.31     44.12 o 
   6  13  14      407.80      392.89     44.11 o 
   0  14  14     6994.13     7592.93    142.93 o 
   1  14  14      113.65       39.14     91.02 o 
   2  14  14     2442.25     2596.29    143.92 o 
   3  14  14      549.36      503.07     39.75 o 
   4  14  14      784.89      824.32     46.90 o 
   5  14  14      439.72      481.80     41.63 o 
   1  15  14     1287.38     1209.54     58.24 o 
   2  15  14      946.84      738.86     57.09 o 
   3  15  14      525.85      461.47     40.59 o 
   4  15  14      679.00      616.67     48.11 o 
   5  15  14       44.48       -2.88      7.70 o 
   0  16  14     1263.27     1145.39     87.34 o 
   1  16  14      146.37       77.56     54.33 o 
   2  16  14      688.13      546.63     56.09 o 
   3  16  14      127.90       54.18     70.89 o 
   4  16  14      251.04      148.73     61.72 o 
   5  16  14       27.07       -7.94     29.78 o 
   1  17  14      569.21      549.16     44.65 o 
   2  17  14      109.51       78.27     39.18 o 
   3  17  14      406.71      365.33     48.25 o 
   4  17  14      385.56      292.42     62.17 o 
   0  18  14      459.08      555.40     52.51 o 
   1  18  14      170.42      147.81     37.26 o 
   2  18  14      801.21      867.57     40.88 o 
   3  18  14      191.65      207.86     44.43 o 
   1  19  14      658.80      629.01     39.00 o 
   2  19  14      211.94      162.46     38.89 o 
   0  20  14     1141.14     1039.78     64.39 o 
   1  20  14       52.37       37.35     50.34 o 
   1   1  15     8692.33     8213.04     62.00 o 
   2   1  15      335.97      347.37     22.36 o 
   3   1  15     2904.10     2621.81     41.82 o 
   4   1  15      849.35      907.23     35.65 o 
   5   1  15      503.84      533.75     35.88 o 
   6   1  15      746.14      619.21     38.25 o 
   7   1  15        8.01       21.86     23.18 o 
   0   2  15     4967.50     5296.25    115.13 o 
   1   2  15      224.57      272.75     27.39 o 
   2   2  15     4034.09     4154.58     42.85 o 
   3   2  15     1872.05     1890.72     39.20 o 
   4   2  15     1318.85     1432.85     33.89 o 
   5   2  15     3560.50     3621.65     54.45 o 
   6   2  15       42.71       29.92     28.05 o 
   7   2  15      944.47      940.33     52.08 o 
   1   3  15     9457.15     9291.35     75.98 o 
   2   3  15      523.88      449.97     29.37 o 
   3   3  15     2077.86     2152.82     39.65 o 
   4   3  15      311.52      272.18     31.78 o 
   5   3  15      700.98      738.14     37.63 o 
   6   3  15      281.26      296.69     35.30 o 
   7   3  15       21.16       -2.90     21.78 o 
   0   4  15      316.52      406.73     37.02 o 
   1   4  15      499.71      547.30     43.84 o 
   2   4  15      204.29      179.93     27.40 o 
   3   4  15     1480.11     1382.58     35.73 o 
   4   4  15      487.84      404.89     28.45 o 
   5   4  15      650.39      734.39     38.32 o 
   6   4  15        2.16       -0.82     12.32 o 
   7   4  15      148.08      100.23     47.00 o 
   1   5  15     4517.17     4465.59     91.43 o 
   2   5  15     1642.33     1686.64     36.81 o 
   3   5  15     2018.53     2006.87     38.77 o 
   4   5  15      249.91      234.86     27.41 o 
   5   5  15      121.52      109.47     31.80 o 
   6   5  15      303.23      344.51     36.14 o 
   7   5  15       10.96       17.15     24.97 o 
   0   6  15     2650.80     2294.75     77.42 o 
   1   6  15       80.91       85.85     42.04 o 
   2   6  15     1665.49     1686.99     41.82 o 
   3   6  15      952.64      892.89     33.46 o 
   4   6  15      102.17       85.57     26.30 o 
   5   6  15      957.70     1064.11     61.79 o 
   6   6  15       59.76       99.30     45.12 o 
   7   6  15      308.64      303.29     48.33 o 
   1   7  15      139.63       36.62     38.78 o 
   2   7  15       48.76       60.45     37.20 o 
   3   7  15     1195.68     1160.48     39.05 o 
   4   7  15      888.91      943.81     37.98 o 
   5   7  15      456.39      492.21     43.03 o 
   6   7  15      594.90      665.22     61.71 o 
   7   7  15       62.50       19.94     27.39 o 
   0   8  15     3224.34     2961.74     87.34 o 
   1   8  15      172.55      258.98     47.64 o 
   2   8  15     5426.88     5559.22     75.93 o 
   3   8  15      869.46      838.32     33.54 o 
   4   8  15     1640.16     1720.80     62.29 o 
   5   8  15      405.72      370.29     51.61 o 
   6   8  15       76.63      100.14     51.13 o 
   7   8  15      224.44      196.93     44.95 o 
   1   9  15     4941.96     5475.88     78.45 o 
   2   9  15     1565.10     1416.86     41.17 o 
   3   9  15      390.13      448.71     40.26 o 
   4   9  15     1466.83     1400.48     43.77 o 
   5   9  15       54.75        8.34     47.63 o 
   6   9  15      692.11      723.67     81.39 o 
   7   9  15        4.71        9.59     14.04 o 
   0  10  15     3723.39     4305.64    105.21 o 
   1  10  15      106.86      239.44     53.60 o 
   2  10  15      339.96      373.15     31.34 o 
   3  10  15      172.83      197.34     33.23 o 
   4  10  15       64.02       30.72     30.66 o 
   5  10  15      180.76      138.96     65.79 o 
   6  10  15       56.74       81.89     59.61 o 
   1  11  15     1279.17     1405.54     56.73 o 
   2  11  15      285.21      318.15     32.85 o 
   3  11  15     1479.65     1754.21     54.60 o 
   4  11  15      660.64      683.84     42.18 o 
   5  11  15      115.81      144.39     45.60 o 
   6  11  15      335.82      441.67     40.83 o 
   0  12  15     5190.94     5468.89    119.10 o 
   1  12  15       37.13       17.17     33.11 o 
   2  12  15     5159.82     5235.12     64.15 o 
   3  12  15      280.42      272.18     38.62 o 
   4  12  15     1642.67     1639.41     63.76 o 
   5  12  15      943.83      922.92     60.31 o 
   6  12  15       60.39       99.28     47.54 o 
   1  13  15      819.17      809.76     52.51 o 
   2  13  15      287.22      247.42     43.74 o 
   3  13  15     1107.03     1213.67     43.92 o 
   4  13  15     1718.41     1850.52    103.22 o 
   5  13  15       63.84       37.74     30.21 o 
   0  14  15     2059.52     2042.65     93.30 o 
   1  14  15       20.35       13.90    200.49 o 
   2  14  15      827.09      769.95     58.50 o 
   3  14  15      146.33      114.57     40.47 o 
   4  14  15      130.64       43.85    291.78 o 
   5  14  15       42.60       46.23     36.62 o 
   1  15  15      190.58      183.42     55.31 o 
   2  15  15      570.06      424.88     58.66 o 
   3  15  15       79.06       81.74     53.12 o 
   4  15  15      425.81      348.03     49.79 o 
   0  16  15     2904.90     3332.95    111.16 o 
   1  16  15      149.28      127.30     53.70 o 
   2  16  15     1199.82     1246.63     65.78 o 
   3  16  15      113.86       60.70     78.49 o 
   4  16  15      523.85      516.17     68.07 o 
   1  17  15      624.00      567.50     55.32 o 
   2  17  15      167.01       65.23     52.47 o 
   3  17  15      222.61      155.22     49.53 o 
   0  18  15      598.49      618.32     56.73 o 
   1  18  15       94.04      109.31     41.22 o 
   2  18  15      500.21      377.28     38.77 o 
   3  18  15      164.74       98.92     63.53 o 
   1  19  15     1175.53     1045.30     44.38 o 
   2  19  15      166.37       69.30     38.33 o 
   0   0  16     2265.67     2519.07     81.39 o 
   1   0  16       52.63       50.99     43.87 o 
   2   0  16     4700.05     5204.52     87.11 o 
   3   0  16     4775.01     5113.39     65.26 o 
   4   0  16     1581.87     1547.22     59.04 o 
   5   0  16     3450.53     3191.66     76.31 o 
   6   0  16       67.64       80.26     56.25 o 
   7   0  16      861.03      948.87    111.16 o 
   1   1  16     6324.39     6135.69     89.39 o 
   2   1  16      766.81      761.62     27.34 o 
   3   1  16     2740.45     2808.46     41.70 o 
   4   1  16      589.27      573.80     36.48 o 
   5   1  16      484.58      531.71     37.50 o 
   6   1  16      202.37      241.78     37.30 o 
   7   1  16        9.06        9.26     54.79 o 
   0   2  16       88.92      165.18     31.47 o 
   1   2  16       27.49       45.55     22.01 o 
   2   2  16      694.48      813.39     30.52 o 
   3   2  16       58.76       92.38     22.46 o 
   4   2  16        2.35       16.69     12.42 o 
   5   2  16      364.62      371.43     35.56 o 
   6   2  16       17.75       11.95     11.27 o 
   7   2  16       54.89       94.12     44.82 o 
   1   3  16     7470.91     7321.85     60.75 o 
   2   3  16      468.83      450.96     30.79 o 
   3   3  16      909.25      970.39     34.91 o 
   4   3  16      135.85      109.61     29.94 o 
   5   3  16      586.74      662.19     40.25 o 
   6   3  16      210.31      204.43     38.70 o 
   7   3  16       90.64       58.53     61.79 o 
   0   4  16     2836.56     3180.47     63.12 o 
   1   4  16     1955.98     1911.85     65.90 o 
   2   4  16     1408.86     1465.13     36.77 o 
   3   4  16     3018.04     2852.92     45.40 o 
   4   4  16      146.70      128.29     29.57 o 
   5   4  16      909.40      980.70     47.28 o 
   6   4  16       82.20       43.21     32.54 o 
   7   4  16      364.92      364.41     51.81 o 
   1   5  16     1669.26     1667.47     55.68 o 
   2   5  16      972.29      928.73     33.58 o 
   3   5  16     1263.98     1309.83     36.67 o 
   4   5  16      428.28      414.69     30.85 o 
   5   5  16       85.10      100.04     36.48 o 
   6   5  16      310.12      300.94     38.24 o 
   7   5  16       15.37       57.04     57.63 o 
   0   6  16     1923.72     1867.96     73.45 o 
   1   6  16     1352.76     1303.24     48.29 o 
   2   6  16     1741.26     1701.13     46.34 o 
   3   6  16        3.19      -21.84     33.75 o 
   4   6  16      235.83      157.29     29.92 o 
   5   6  16     1048.74     1033.31     51.52 o 
   6   6  16        4.44       -7.91     21.80 o 
   7   6  16      291.99      270.01     54.61 o 
   1   7  16      436.37      502.11     44.20 o 
   2   7  16       94.05       78.60     35.45 o 
   3   7  16      694.37      710.63     37.59 o 
   4   7  16     1081.07     1039.06     41.47 o 
   5   7  16      198.69      175.29     51.61 o 
   6   7  16      470.79      504.87     48.07 o 
   7   7  16        3.42       34.21     62.42 o 
   0   8  16      284.94      375.18     51.61 o 
   1   8  16     2023.70     2311.31     57.55 o 
   2   8  16      352.46      412.64     32.09 o 
   3   8  16     1720.05     1711.56     45.75 o 
   4   8  16      258.66      248.22     34.08 o 
   5   8  16      438.31      424.82     50.01 o 
   6   8  16       32.08       30.74     49.20 o 
   1   9  16     3804.53     4007.99    116.13 o 
   2   9  16      772.13      800.09     33.68 o 
   3   9  16      459.43      565.09     33.05 o 
   4   9  16      776.96      821.29     41.68 o 
   5   9  16      144.16      126.46     46.74 o 
   6   9  16      460.25      550.95     59.14 o 
   0  10  16    17922.34    18671.66    200.49 o 
   1  10  16      667.76      758.83     48.05 o 
   2  10  16     5239.01     5201.54     79.69 o 
   3  10  16     1354.57     1257.96     44.12 o 
   4  10  16     1096.86     1094.08     46.33 o 
   5  10  16      273.65      180.93     52.41 o 
   6  10  16      278.88      252.95     55.80 o 
   1  11  16     1836.52     2066.35     60.31 o 
   2  11  16      761.24      684.06     39.10 o 
   3  11  16     1631.35     1627.81     48.11 o 
   4  11  16     1326.55     1234.52     47.31 o 
   5  11  16      279.52      262.09     58.16 o 
   6  11  16      925.88      864.89     64.16 o 
   0  12  16      217.44      206.45     75.43 o 
   1  12  16       75.55       85.67     36.98 o 
   2  12  16      424.74      421.71     37.20 o 
   3  12  16      121.65      145.12     35.62 o 
   4  12  16       57.87       32.52     25.25 o 
   5  12  16       29.78       84.13     48.84 o 
   1  13  16       31.88       25.32     32.75 o 
   2  13  16      160.83       75.68     52.59 o 
   3  13  16      529.39      592.11     40.42 o 
   4  13  16      428.19      395.76     57.35 o 
   5  13  16       35.38       64.67     57.17 o 
   0  14  16     3459.99     3489.77    109.18 o 
   1  14  16       73.93      102.62     70.64 o 
   2  14  16     2055.20     2225.61     56.06 o 
   3  14  16      175.46      157.74     54.26 o 
   4  14  16      411.83      399.56     58.95 o 
   5  14  16      264.21      283.30     53.38 o 
   1  15  16      359.75      240.78     52.41 o 
   2  15  16      593.63      593.11     56.09 o 
   3  15  16      145.04       53.37     93.31 o 
   4  15  16      445.30      490.52     61.76 o 
   0  16  16     1213.86     1071.94     91.31 o 
   1  16  16      111.97       55.15     59.45 o 
   2  16  16      416.32      319.66     54.69 o 
   3  16  16      106.17       32.82     39.84 o 
   1  17  16      437.97      465.67     59.64 o 
   2  17  16       57.50       -1.25     23.10 o 
   3  17  16      122.87       67.91     88.85 o 
   0  18  16     1033.36     1170.91     62.98 o 
   1  18  16        0.94       31.66     49.59 o 
   2  18  16      863.53      909.59     45.00 o 
   1  19  16      412.32      423.76     45.01 o 
   1   1  17     3508.04     3505.48     47.11 o 
   2   1  17      653.11      671.79     28.35 o 
   3   1  17     3517.70     3518.36     46.02 o 
   4   1  17      470.83      537.43     36.86 o 
   5   1  17      493.70      543.87     38.43 o 
   6   1  17      300.44      279.78     42.08 o 
   7   1  17       17.81        1.22     12.81 o 
   0   2  17     1320.04     1503.84     51.94 o 
   1   2  17     1144.34     1185.24     35.22 o 
   2   2  17     2128.06     2505.78     44.33 o 
   3   2  17     2296.10     2392.66     41.02 o 
   4   2  17      795.61      893.68     36.37 o 
   5   2  17     1481.78     1533.54     46.12 o 
   6   2  17      118.32      117.66     35.13 o 
   7   2  17      718.44      750.99     55.81 o 
   1   3  17     6388.24     6207.77     73.06 o 
   2   3  17      624.23      720.76     40.74 o 
   3   3  17      793.38      850.44     40.06 o 
   4   3  17      342.25      355.87     30.50 o 
   5   3  17      180.40      170.34     36.44 o 
   6   3  17      336.53      354.11     40.90 o 
   7   3  17        4.96       -0.72     15.50 o 
   0   4  17     3402.74     3211.25     65.17 o 
   1   4  17      107.39      109.49     27.76 o 
   2   4  17      964.27      967.44     38.68 o 
   3   4  17      619.94      530.15     33.84 o 
   4   4  17      309.83      267.98     31.56 o 
   5   4  17      310.96      284.72     42.14 o 
   6   4  17      147.62      132.32     43.35 o 
   7   4  17       50.65        4.68     32.75 o 
   1   5  17      493.26      420.61     36.67 o 
   2   5  17       95.65       79.34     35.04 o 
   3   5  17      832.18      852.69     35.58 o 
   4   5  17      248.12      232.76     34.93 o 
   5   5  17      127.37      182.61     37.97 o 
   6   5  17      257.12      274.30     41.86 o 
   0   6  17     2022.83     2074.41     83.37 o 
   1   6  17      250.65      244.15     38.44 o 
   2   6  17      155.82      164.44     34.53 o 
   3   6  17      237.33      221.63     33.56 o 
   4   6  17       62.77      142.25     44.79 o 
   5   6  17     1288.22     1353.46     56.10 o 
   6   6  17       14.59       20.51    110.00 o 
   1   7  17     2622.48     2936.42     67.38 o 
   2   7  17      116.05       88.48     35.49 o 
   3   7  17     1014.63     1168.11     52.19 o 
   4   7  17     1106.82     1276.50     44.38 o 
   5   7  17      125.50      105.76     48.05 o 
   6   7  17      241.45      283.41     53.82 o 
   0   8  17     3212.82     3315.08     99.25 o 
   1   8  17      645.51      666.16     47.72 o 
   2   8  17     2178.50     2091.89     65.41 o 
   3   8  17     1100.22     1103.90     43.46 o 
   4   8  17      861.06      872.07     42.01 o 
   5   8  17      303.76      276.35     52.84 o 
   6   8  17        6.85       19.85     61.54 o 
   1   9  17     3515.27     3788.87     74.35 o 
   2   9  17      662.11      518.04     39.34 o 
   3   9  17      840.30      922.38     42.75 o 
   4   9  17      431.35      405.85     39.29 o 
   5   9  17      348.99      369.53     51.10 o 
   6   9  17      513.36      456.51     61.54 o 
   0  10  17      942.41     1000.48     71.46 o 
   1  10  17        6.91       60.73     33.86 o 
   2  10  17      221.70      237.67     35.29 o 
   3  10  17      179.65      204.92     47.37 o 
   4  10  17      196.71      198.20     39.03 o 
   5  10  17      176.65      183.29     54.69 o 
   6  10  17       13.10       50.62     65.97 o 
   1  11  17     1132.86     1158.34     47.25 o 
   2  11  17     1349.14     1510.06     47.38 o 
   3  11  17      507.72      597.59     42.76 o 
   4  11  17      603.88      684.77     47.64 o 
   5  11  17       28.61       35.07     28.78 o 
   0  12  17     4400.96     4469.73    115.13 o 
   1  12  17      173.15      139.86     48.17 o 
   2  12  17     5241.36     5704.33     93.15 o 
   3  12  17      370.96      318.49     40.97 o 
   4  12  17     1191.61     1356.67    135.98 o 
   5  12  17      301.35      360.44     48.15 o 
   1  13  17      475.99      372.86     55.29 o 
   2  13  17      387.48      308.83     50.01 o 
   3  13  17      901.23      943.79     54.79 o 
   4  13  17     1126.24     1163.82     70.47 o 
   5  13  17       90.03      115.13     47.68 o 
   0  14  17     1977.78     1836.20     99.25 o 
   1  14  17      101.77       19.06     53.60 o 
   2  14  17      424.72      380.53     52.84 o 
   3  14  17       75.46       57.57     39.99 o 
   4  14  17       16.88      -13.90    591.55 o 
   1  15  17      285.58      228.49     59.35 o 
   2  15  17       58.76      -15.88     25.81 o 
   3  15  17       25.55        1.96     49.11 o 
   4  15  17       98.32      -13.90     31.76 o 
   0  16  17     1608.72     1790.54    103.22 o 
   1  16  17       84.63       -2.49     28.78 o 
   2  16  17      657.35      630.08     52.00 o 
   3  16  17       44.95        5.16     11.91 o 
   1  17  17      171.99      107.52     74.35 o 
   2  17  17      288.95      177.07     89.19 o 
   0  18  17      959.74     1058.05    103.22 o 
   1  18  17        9.14       23.97     53.88 o 
   0   0  18      794.24      813.88     61.54 o 
   1   0  18      181.54      277.02     45.60 o 
   2   0  18     4481.69     4793.60     77.89 o 
   3   0  18     2153.66     2458.72     53.78 o 
   4   0  18     1798.34     1811.80     68.20 o 
   5   0  18     2523.91     2644.83     78.69 o 
   6   0  18      131.11      125.95     67.03 o 
   1   1  18     3077.09     3043.65     56.44 o 
   2   1  18      277.33      346.46     28.45 o 
   3   1  18     4065.83     4189.92     60.46 o 
   4   1  18      762.31      760.34     40.68 o 
   5   1  18      210.76      236.95     36.35 o 
   6   1  18      232.65      206.88     43.20 o 
   0   2  18     2354.56     2184.38     61.05 o 
   1   2  18       55.10       86.60     24.34 o 
   2   2  18      687.75      638.19     33.84 o 
   3   2  18      357.87      401.51     36.96 o 
   4   2  18       22.37        3.39      7.92 o 
   5   2  18       57.55       72.34     36.10 o 
   6   2  18       13.52        6.63     15.27 o 
   1   3  18     2817.07     3130.58     47.56 o 
   2   3  18      356.35      334.83     34.96 o 
   3   3  18      996.52     1037.90     51.86 o 
   4   3  18      387.32      346.83     32.57 o 
   5   3  18      128.53      145.63     43.26 o 
   6   3  18      214.75      217.94     42.68 o 
   0   4  18      915.90     1010.32     48.29 o 
   1   4  18      352.62      308.49     39.75 o 
   2   4  18      326.50      369.79     32.13 o 
   3   4  18      670.94      571.57     36.10 o 
   4   4  18      273.19      284.10     33.78 o 
   5   4  18      852.27      877.85     43.23 o 
   6   4  18       21.97       16.13     33.14 o 
   1   5  18      380.42      279.80     35.26 o 
   2   5  18      195.58      152.66     37.48 o 
   3   5  18     1103.18     1206.36     39.33 o 
   4   5  18      325.29      353.12     35.68 o 
   5   5  18      338.55      354.71     40.28 o 
   6   5  18       88.92       77.56     51.07 o 
   0   6  18     3663.73     3424.26    105.21 o 
   1   6  18      233.47      177.38     54.53 o 
   2   6  18     1974.03     1860.45     49.26 o 
   3   6  18       70.08       52.47     34.27 o 
   4   6  18      535.21      519.92     41.91 o 
   5   6  18      544.44      489.83     59.05 o 
   6   6  18       66.05      109.45     82.15 o 
   1   7  18     4001.17     4098.19     77.20 o 
   2   7  18      200.53      188.45     39.69 o 
   3   7  18      953.95      973.56     44.09 o 
   4   7  18     1124.98     1161.48     45.74 o 
   5   7  18      118.58      132.37     53.12 o 
   6   7  18      257.57      288.97     65.26 o 
   0   8  18     1010.08     1113.63     79.40 o 
   1   8  18      124.66      112.64     33.24 o 
   2   8  18      136.06      143.10     38.96 o 
   3   8  18      580.32      644.04     42.05 o 
   4   8  18       13.00       48.36     47.91 o 
   5   8  18      473.30      491.27     87.34 o 
   6   8  18       65.74       72.00     74.54 o 
   1   9  18     2203.28     2354.24     97.27 o 
   2   9  18      246.63      233.21     38.97 o 
   3   9  18      235.81      216.19     41.05 o 
   4   9  18      292.99      359.58     39.15 o 
   5   9  18      165.19      196.24     53.88 o 
   0  10  18     3307.12     3416.32    111.16 o 
   1  10  18      178.50      210.58     45.60 o 
   2  10  18     1721.23     1773.55     50.40 o 
   3  10  18      228.92      161.18     42.28 o 
   4  10  18      852.90      954.13     61.76 o 
   5  10  18      333.18      367.07     60.16 o 
   1  11  18      970.72     1115.61     54.74 o 
   2  11  18     1425.31     1424.50     59.54 o 
   3  11  18      612.60      692.00     42.28 o 
   4  11  18      975.43      962.78     61.76 o 
   5  11  18       83.96       80.64     63.55 o 
   0  12  18      295.53      293.79     61.54 o 
   1  12  18       47.14       74.05     48.29 o 
   2  12  18      162.21      237.92     41.11 o 
   3  12  18        8.46       31.97     28.52 o 
   4  12  18       85.63      100.23     68.83 o 
   5  12  18        5.18       30.30     57.16 o 
   1  13  18      326.49      387.85     48.29 o 
   2  13  18      145.79      224.19     49.46 o 
   3  13  18      485.85      562.94     53.70 o 
   4  13  18      446.77      498.25     83.37 o 
   0  14  18     1372.06     1494.29     64.52 o 
   1  14  18       30.15       32.86     80.37 o 
   2  14  18     2426.57     2735.63     76.41 o 
   3  14  18       35.86       41.69     65.51 o 
   1  15  18      244.76      189.80     64.36 o 
   2  15  18      160.96      172.70     60.76 o 
   3  15  18      137.65       51.16     78.21 o 
   0  16  18      527.43      430.76     81.39 o 
   2  16  18      148.69      114.23     61.71 o 
   1  17  18      451.44      335.25     65.93 o 
   1   1  19     2462.79     2637.87     47.88 o 
   2   1  19       18.43       80.67     26.65 o 
   3   1  19     2417.75     2778.90     51.43 o 
   4   1  19      252.94      322.57     38.10 o 
   5   1  19      231.95      226.02     42.12 o 
   6   1  19       85.54       76.49     41.14 o 
   0   2  19     3219.18     3499.59     70.87 o 
   1   2  19     2559.27     2565.54     47.14 o 
   2   2  19     1029.78     1007.54     38.43 o 
   3   2  19     2458.59     2328.22     50.43 o 
   4   2  19      162.93      155.73     31.19 o 
   5   2  19     1006.12     1159.80     53.87 o 
   6   2  19       46.97       88.68     44.37 o 
   1   3  19     2615.40     2454.59     46.08 o 
   2   3  19      349.09      264.03     39.20 o 
   3   3  19       76.15       91.81     32.82 o 
   4   3  19      455.93      406.36     35.98 o 
   5   3  19       58.75       96.22     32.35 o 
   6   3  19      200.20      178.47     44.23 o 
   0   4  19     3402.67     3633.76     86.35 o 
   1   4  19        0.80       -5.96      9.93 o 
   2   4  19      222.17      165.32     36.38 o 
   3   4  19       68.37       65.27     48.08 o 
   4   4  19      278.46      261.30     35.47 o 
   5   4  19       10.17       49.15     29.25 o 
   6   4  19       62.37       57.65     38.52 o 
   1   5  19     1093.14      926.75     44.19 o 
   2   5  19       98.78      115.42     35.70 o 
   3   5  19     1336.07     1336.03     40.89 o 
   4   5  19      328.91      283.86     34.83 o 
   5   5  19      254.22      234.82     46.19 o 
   6   5  19      134.86       84.70     47.33 o 
   0   6  19       90.38       11.91    121.09 o 
   1   6  19      138.35      141.72     55.11 o 
   2   6  19       69.23       61.82     32.98 o 
   3   6  19      688.79      820.79     45.63 o 
   4   6  19       66.13       41.24     41.84 o 
   5   6  19      709.97      724.67     64.86 o 
   6   6  19       27.70       29.78     89.33 o 
   1   7  19     3636.95     3925.44     78.57 o 
   2   7  19      120.27      115.51     33.62 o 
   3   7  19      612.57      690.72     44.93 o 
   4   7  19      516.24      495.36     41.98 o 
   5   7  19       46.98       53.56    140.09 o 
   0   8  19     3275.23     3394.49    111.16 o 
   1   8  19      191.05      156.97     48.05 o 
   2   8  19     2510.45     2585.86     57.28 o 
   3   8  19      242.28      219.47     42.78 o 
   4   8  19      534.45      487.00     43.40 o 
   5   8  19      158.66       87.06     54.03 o 
   1   9  19     1573.87     1468.94     62.45 o 
   2   9  19      636.54      602.14     42.78 o 
   3   9  19      141.42       97.31     43.10 o 
   4   9  19      463.22      432.74     60.76 o 
   5   9  19       70.19       58.76     56.16 o 
   0  10  19      619.69      611.40     75.43 o 
   1  10  19        4.68        1.99     63.52 o 
   2  10  19      388.83      327.32     49.82 o 
   3  10  19       71.66       86.22     56.47 o 
   4  10  19      119.81       63.70     84.33 o 
   5  10  19      187.90      274.00     64.16 o 
   1  11  19      491.48      588.39     54.74 o 
   2  11  19      801.82      896.17     58.75 o 
   3  11  19       64.92       68.15     58.16 o 
   4  11  19      319.52      308.03     59.58 o 
   0  12  19     3647.07     3569.17    119.10 o 
   1  12  19       25.48       54.21     36.17 o 
   2  12  19     3441.46     3703.79     82.78 o 
   3  12  19      285.83      344.90     51.22 o 
   4  12  19      409.58      480.39     85.36 o 
   1  13  19      638.10      595.87     56.09 o 
   2  13  19      496.74      475.32     68.49 o 
   3  13  19      266.62      197.77     71.46 o 
   0  14  19       73.73       55.58     93.30 o 
   1  14  19       57.91       29.26     50.58 o 
   2  14  19       62.70       80.24     45.34 o 
   3  14  19       36.68       74.29     54.67 o 
   1  15  19      362.23      226.63     56.84 o 
   2  15  19       48.39       28.23     63.76 o 
   0  16  19     2373.41     2949.85     86.89 o 
   1  16  19       47.78       83.86     51.71 o 
   0   0  20      643.62      696.76     71.46 o 
   1   0  20       70.27       23.89     78.58 o 
   2   0  20      159.07      162.55     42.79 o 
   3   0  20      975.43     1022.27     55.32 o 
   4   0  20      171.97      168.51     53.98 o 
   5   0  20     2733.41     2985.95    131.02 o 
   6   0  20       31.76       99.16     71.88 o 
   1   1  20     2591.92     2643.16     56.73 o 
   2   1  20       41.53       11.98     15.66 o 
   3   1  20     1299.88     1319.04     47.28 o 
   4   1  20      247.57      289.61     41.63 o 
   5   1  20       84.48      112.22     37.04 o 
   6   1  20       91.33       50.24     35.72 o 
   0   2  20      823.63      888.53     51.10 o 
   1   2  20      599.48      576.90     36.13 o 
   2   2  20      336.66      308.56     37.29 o 
   3   2  20       95.74      106.74     39.70 o 
   4   2  20      118.15       91.53     57.47 o 
   5   2  20      128.38      110.99     36.20 o 
   6   2  20       30.65       88.31     52.00 o 
   1   3  20     2930.83     2816.01     59.88 o 
   2   3  20      173.73      168.90     38.37 o 
   3   3  20      776.84      724.39     40.93 o 
   4   3  20      116.63      166.41     36.76 o 
   5   3  20      248.61      267.08     41.92 o 
   0   4  20      838.72      820.86     51.22 o 
   1   4  20       44.50       57.94     37.57 o 
   2   4  20      323.96      333.72     38.50 o 
   3   4  20      289.14      259.87     36.90 o 
   4   4  20       61.75       48.36     32.43 o 
   5   4  20      585.25      599.23     51.62 o 
   1   5  20     1827.07     2107.24     55.39 o 
   2   5  20      186.03      143.63     31.77 o 
   3   5  20     1756.03     1976.49     48.33 o 
   4   5  20      177.51      214.56     36.29 o 
   5   5  20      198.72      195.27     47.94 o 
   0   6  20     1722.90     1790.54     93.30 o 
   1   6  20       76.07       70.98     54.67 o 
   2   6  20     1675.04     1619.60     51.03 o 
   3   6  20      259.53      255.07     42.49 o 
   4   6  20      334.17      303.75     44.21 o 
   5   6  20      139.06      104.87     65.34 o 
   1   7  20     1124.72     1146.16     57.55 o 
   2   7  20      174.25      176.32     42.49 o 
   3   7  20      470.59      524.80     44.93 o 
   4   7  20      489.22      449.09     44.27 o 
   5   7  20       52.51       60.14     47.48 o 
   0   8  20      398.69      389.08     71.46 o 
   1   8  20       48.88       77.42     73.45 o 
   2   8  20      163.70      181.55     39.37 o 
   3   8  20      178.20      175.74     50.53 o 
   4   8  20      109.77      113.91     60.16 o 
   5   8  20      143.08       72.97     77.82 o 
   1   9  20      680.25      900.99     57.94 o 
   2   9  20      128.45      163.16     51.22 o 
   3   9  20       57.23       51.13     41.13 o 
   4   9  20      327.16      373.58     60.47 o 
   0  10  20     2840.95     3017.32    109.18 o 
   1  10  20        6.14       42.51     32.31 o 
   2  10  20     1288.09     1435.43     66.40 o 
   3  10  20      146.62      184.02     48.89 o 
   4  10  20      585.45      664.44     65.97 o 
   1  11  20      498.17      465.07     57.35 o 
   2  11  20      552.77      510.96     57.50 o 
   3  11  20       84.80      124.06     56.52 o 
   4  11  20      777.67      764.26     87.34 o 
   0  12  20      190.78      196.52     73.45 o 
   1  12  20       31.49       98.29     49.07 o 
   2  12  20      304.65      307.61     56.09 o 
   3  12  20       11.47       48.04     57.44 o 
   1  13  20      113.56      156.31     65.23 o 
   2  13  20      154.17      233.99     55.32 o 
   3  13  20       46.85       53.60     93.30 o 
   0  14  20      725.38      672.94     85.36 o 
   1  14  20       24.06       -6.89     22.77 o 
   2  14  20     1606.96     1566.07     69.47 o 
   1  15  20      123.66       82.36     55.67 o 
   1   1  21     1391.97     1479.54     44.09 o 
   2   1  21       79.60       78.78     35.11 o 
   3   1  21      745.21      766.86     45.63 o 
   4   1  21       89.38       99.35     46.21 o 
   5   1  21      182.64      179.26     41.77 o 
   0   2  21      829.73      960.63     55.43 o 
   1   2  21      348.37      384.88     35.12 o 
   2   2  21      120.57       88.74     29.67 o 
   3   2  21      804.92      808.78     46.49 o 
   4   2  21       42.97       44.77     40.30 o 
   5   2  21      827.18      876.04     48.84 o 
   1   3  21     2373.79     2540.62     66.19 o 
   2   3  21      388.20      325.83     38.19 o 
   3   3  21      620.43      616.09     40.04 o 
   4   3  21      148.03       98.45     39.99 o 
   5   3  21      475.66      604.04     76.40 o 
   0   4  21     1209.76     1103.05     58.95 o 
   1   4  21       14.97       52.83     26.04 o 
   2   4  21      925.53      975.21     46.49 o 
   3   4  21      101.10      156.10     33.88 o 
   4   4  21      453.10      433.27     38.33 o 
   5   4  21       26.33       91.08     50.16 o 
   1   5  21     1282.40     1389.56     61.57 o 
   2   5  21      202.18      196.46     37.39 o 
   3   5  21     1518.10     1653.34     51.57 o 
   4   5  21      389.59      348.49     38.71 o 
   5   5  21      158.99      172.01     53.31 o 
   0   6  21       25.09       -7.94     55.58 o 
   1   6  21       55.62       77.61     54.63 o 
   2   6  21      124.72      167.34     41.48 o 
   3   6  21      532.74      518.45     46.02 o 
   4   6  21       14.42       -0.33     24.81 o 
   5   6  21      354.39      385.24     75.83 o 
   1   7  21      670.47      663.06     52.62 o 
   2   7  21       50.58       73.23     55.80 o 
   3   7  21      369.67      371.24     47.54 o 
   4   7  21      197.86      240.64     65.67 o 
   0   8  21     2265.54     2312.62    103.22 o 
   1   8  21       64.53       25.81     35.51 o 
   2   8  21     1242.06     1175.83     94.29 o 
   3   8  21      194.00      203.25     44.31 o 
   4   8  21      301.40      310.73     62.36 o 
   1   9  21      300.65      300.80     53.28 o 
   2   9  21      199.38      146.34     61.04 o 
   3   9  21      103.27      103.33     52.46 o 
   4   9  21      447.24      360.00     67.55 o 
   0  10  21      253.24      289.82     73.45 o 
   1  10  21        9.84        4.07     32.75 o 
   2  10  21       80.44       48.86     49.53 o 
   3  10  21       26.95       87.91     53.84 o 
   1  11  21      109.33      174.89     53.41 o 
   2  11  21       74.14      129.03     56.09 o 
   3  11  21        8.15       48.77     60.57 o 
   0  12  21     2095.50     2304.68    107.19 o 
   1  12  21        4.16      -17.15     67.91 o 
   2  12  21     1153.70     1208.86     70.01 o 
   3  12  21       56.98      125.06     99.25 o 
   1  13  21       62.12       14.82     57.50 o 
   2  13  21       74.44        9.93    349.37 o 
   0  14  21       24.19        1.99      5.96 o 
   0   0  22       23.49       19.85     65.51 o 
   1   0  22        6.50       -5.96     27.79 o 
   2   0  22       15.18        8.32     30.36 o 
   3   0  22     1858.79     2239.17    107.19 o 
   4   0  22       12.58      134.99     83.37 o 
   5   0  22     1070.87     1129.47     73.41 o 
   1   1  22     1751.74     1841.92     48.10 o 
   2   1  22        7.18        1.76      7.23 o 
   3   1  22      229.76      265.24     41.03 o 
   4   1  22       43.06       71.61     41.51 o 
   5   1  22       16.43       41.17     44.72 o 
   0   2  22       21.50       -2.61     39.42 o 
   1   2  22       42.08       11.59     23.12 o 
   2   2  22      210.63      184.77     37.90 o 
   3   2  22        0.08       -0.43     42.95 o 
   4   2  22       58.27       72.96     42.23 o 
   1   3  22     1555.05     1543.30     53.09 o 
   2   3  22      152.70      152.65     35.73 o 
   3   3  22      403.90      448.96     43.78 o 
   4   3  22       21.98       30.45     40.15 o 
   0   4  22      693.19      676.91     79.40 o 
   1   4  22      314.20      290.89     38.50 o 
   2   4  22       92.49       74.95     42.89 o 
   3   4  22      610.10      592.23     46.68 o 
   4   4  22       21.95       14.56     32.85 o 
   1   5  22     1315.01     1471.72     63.86 o 
   2   5  22      224.18      185.63     40.02 o 
   3   5  22      983.03     1073.69     45.47 o 
   4   5  22      270.80      268.52     41.33 o 
   0   6  22      859.86      672.94     77.42 o 
   1   6  22       33.69       -1.59     23.91 o 
   2   6  22     1430.62     1498.94     64.52 o 
   3   6  22       74.39      110.01     39.97 o 
   4   6  22      256.05      207.20     68.61 o 
   1   7  22      317.48      306.67     51.10 o 
   2   7  22      234.52      228.45     51.22 o 
   3   7  22      278.05      289.68     49.64 o 
   4   7  22      347.12      274.71     68.74 o 
   0   8  22       54.87       15.88   1226.78 o 
   1   8  22      219.67      233.80     54.26 o 
   2   8  22       37.44       52.80     55.31 o 
   3   8  22      378.48      359.62     62.74 o 
   1   9  22      250.27      364.91     58.90 o 
   2   9  22      116.43      115.20     62.45 o 
   3   9  22      273.31      351.87     59.64 o 
   0  10  22     3416.92     3716.07    127.05 o 
   1  10  22       36.19       18.93     47.64 o 
   2  10  22     1035.72     1086.78     68.39 o 
   3  10  22       35.85       15.88     77.42 o 
   1  11  22       40.93      109.84     67.20 o 
   2  11  22      186.02      161.13     63.91 o 
   0  12  22       40.55       11.91     35.73 o 
   1  12  22       14.51       11.76     33.75 o 
   1   1  23     1023.87     1007.36     42.14 o 
   2   1  23       15.28       23.59     39.40 o 
   3   1  23      557.48      569.43     45.45 o 
   4   1  23       15.86       34.67     37.59 o 
   0   2  23       18.96       46.28     53.81 o 
   1   2  23       40.72       74.62     29.96 o 
   2   2  23       19.47       26.94     41.19 o 
   3   2  23      251.27      254.99     47.72 o 
   4   2  23        3.53       21.95     30.52 o 
   1   3  23     1311.01     1385.13     51.83 o 
   2   3  23       75.73       84.19     44.47 o 
   3   3  23      602.85      581.90     49.09 o 
   4   3  23       39.43       16.14     25.27 o 
   0   4  23     1082.05     1065.99     83.37 o 
   1   4  23       95.29       81.34     43.13 o 
   2   4  23      668.94      637.73     47.69 o 
   3   4  23       19.75        6.73     24.15 o 
   4   4  23      214.23      236.33     46.16 o 
   1   5  23      631.98      657.78     57.50 o 
   2   5  23      127.96      116.00     54.69 o 
   3   5  23      324.74      323.91     47.25 o 
   0   6  23      193.31      150.87     77.42 o 
   1   6  23       91.90       52.13     65.12 o 
   2   6  23       63.97       81.52     50.08 o 
   3   6  23      702.40      731.77     61.57 o 
   1   7  23      669.36      775.34     59.64 o 
   2   7  23      129.74      131.31     56.09 o 
   3   7  23      314.79      272.11     57.35 o 
   0   8  23     1325.21     1427.27     99.25 o 
   1   8  23       40.56       73.95     49.46 o 
   2   8  23     1016.46     1065.84     65.26 o 
   3   8  23       93.66      123.07     95.28 o 
   1   9  23       99.61      137.06     65.26 o 
   2   9  23      119.90      101.42     73.91 o 
   0  10  23      163.63      176.67     73.45 o 
   1  10  23       60.61       80.25     60.76 o 
   0   0  24       66.08       77.42     55.58 o 
   1   0  24       73.32      102.64     48.64 o 
   2   0  24       77.31       95.19     59.05 o 
   3   0  24      789.31      746.39     91.31 o 
   1   1  24      963.91      951.95     44.03 o 
   2   1  24       25.23       36.57     25.07 o 
   3   1  24      559.33      553.84     51.13 o 
   0   2  24      164.07      166.50     50.87 o 
   1   2  24        3.31        4.57     18.05 o 
   2   2  24       81.25       47.00     37.73 o 
   3   2  24        8.76       22.95     25.95 o 
   1   3  24      345.72      418.12     46.80 o 
   2   3  24       37.32       78.48     52.45 o 
   3   3  24      133.66      107.33     43.80 o 
   0   4  24        8.54        0.00      5.96 o 
   1   4  24      109.23      139.23     48.46 o 
   2   4  24       14.75       31.37     40.52 o 
   3   4  24      354.99      282.80     57.71 o 
   1   5  24      572.24      624.15     60.16 o 
   2   5  24      145.26      143.46     62.42 o 
   0   6  24     1193.36     1212.88     99.25 o 
   1   6  24        9.98       71.19     44.07 o 
   2   6  24     1251.00     1262.96    194.54 o 
   1   7  24      435.42      596.08     99.25 o 
   2   7  24      186.89      214.39     77.42 o 
   0   8  24       31.85      140.94     67.49 o 
   1   8  24       16.26      110.34     58.38 o 
   1   1  25     1020.24      989.68     46.30 o 
   2   1  25        4.85       21.84     43.67 o 
   0   2  25        3.32       73.89     70.34 o 
   1   2  25       91.17       58.61     88.23 o 
   2   2  25        8.08        9.93     25.81 o 
   1   3  25      309.44      337.40     50.50 o 
   2   3  25       10.06       69.48     97.27 o 
   0   4  25      362.97      266.00     79.40 o 
   1   4  25        3.51      -19.30    132.37 o 
   1   5  25      392.67      432.75     95.28 o 
                                                 
